# Supplementary material for: Vector Competence of Mediterranean Mosquitoes for Rift Valley Fever Virus: A Meta-Analysis
Source: Pathogens. 2022 Apr 23;11(5):503. doi: 10.3390/pathogens11050503 (PMC9146998; doi:10.3390/pathogens11050503)
Supplement: Supplementary file 1 [file pathogens-11-00503-s001.zip]

Archive with 3 entries (3 files):
- Supplementary material - Table S1.xlsx
- Supplementary material - Table S2.csv
- Supplementary material - Text S1.R
