# Supplementary material for: Vector Competence of Mediterranean Mosquitoes for Rift Valley Fever Virus: A Meta-Analysis
Source: Pathogens. 2022 Apr 23;11(5):503. doi: 10.3390/pathogens11050503 (PMC9146998; doi:10.3390/pathogens11050503)
Supplement: Supplementary file 1 [file pathogens-11-00503-s001.zip › Supplementary material - Table S1.xlsx]

## Sheet: Article_tableau_bilan_donnees_b
Summary of data included for each outcome and each mosquito species
Species	IR			DR/I			DR			TR/D			TR
Ae. caspius	n batches tested = 6	_x000D_Egypt_x000D_ UK	_x000D_Gad et al., 1987_x000D_ Lumley et al., 2018_x000D_ Turell et al., 1996	n batches tested = 4	_x000D_ Egypt_x000D_ UK	_x000D_Lumley et al., 2018_x000D_ Turell et al., 1996	n batches tested = 5	_x000D_Egypt_x000D_ UK_x000D_ France	_x000D_Lumley et al., 2018_x000D_ Moutailler et al., 2008_x000D_ Turell et al., 1996	n batches tested = 3	_x000D_Egypt_x000D_ UK	_x000D_Lumley et al., 2018_x000D_ Turell et al., 1996	n batches tested = 2	_x000D_Egypt_x000D_ UK	_x000D_Lumley et al., 2018_x000D_ Turell et al., 1996
	n mosquitoes tested = 130			n mosquitoes tested = 31			n mosquitoes tested = 102			n mosquitoes tested = 8			n mosquitoes tested = 11
	Min - Max _x000D_ 50 - 100			Min - Max _x000D_ 33.3 - 80			Min - Max _x000D_ 7.4 - 80			Min - Max _x000D_ 50 - 100			Min - Max _x000D_ 16.7 - 20
	Mean (se) _x000D_ 84.9 (19.8)			Mean (se) _x000D_ 46 (22.7)			Mean (se) _x000D_ 35 (28)			Mean (se) _x000D_ 83.3 (28.9)			Mean (se) _x000D_ 18.3 (2.4)
Ae. detritus	n batches tested = 8	_x000D_UK	_x000D_Lumley et al., 2018	n batches tested = 4	_x000D_UK	_x000D_Lumley et al., 2018	n batches tested = 10	_x000D_UK_x000D_ France	_x000D_Lumley et al., 2018_x000D_ Moutailler et al., 2008	n batches tested = 2	_x000D_UK	_x000D_Lumley et al., 2018	n batches tested = 8	_x000D_UK	_x000D_Lumley et al., 2018
	n mosquitoes tested = 118			n mosquitoes tested = 25			n mosquitoes tested = 121			n mosquitoes tested = 2			n mosquitoes tested = 112
	Min - Max _x000D_ 15.8 - 90			Min - Max _x000D_ 20 - 100			Min - Max _x000D_ 0 - 90			Min - Max _x000D_ 0 - 100			Min - Max _x000D_ 0 - 37.5
	Mean (se) _x000D_ 43.8 (30.6)			Mean (se) _x000D_ 63.3 (42.7)			Mean (se) _x000D_ 28.4 (34.8)			Mean (se) _x000D_ 50 (70.7)			Mean (se) _x000D_ 10.3 (14.2)
Ae. vexans	n batches tested = 29	_x000D_Canada_x000D_ Senegal_x000D_ Spain_x000D_ USA	_x000D_Birnberg et al., 2019 Hartman et al., 2021 Iranpour et al., 2011_x000D_ Ndiaye et al., 2016_x000D_ Turell et al., 2008/12_x000D_ Turell et al., 2010_x000D_ Turell et al., 2013	n batches tested = 25	_x000D_Canada_x000D_ Senegal_x000D_ Spain_x000D_ USA	_x000D_Birnberg et al., 201 Hartman et al., 2021 Iranpour et al., 2011_x000D_ Ndiaye et al., 2016_x000D_ Turell et al., 2008/12_x000D_ Turell et al., 2010_x000D_ Turell et al., 2013	n batches tested = 31	_x000D_Canada_x000D_ Germany_x000D_ Senegal_x000D_ Spain_x000D_ USA	_x000D_Birnberg et al., 2019 Hartman et al., 2021 Iranpour et al., 2011_x000D_ Moutailler et al., 2008_x000D_ Moutailler et al., 2010_x000D_ Ndiaye et al., 2016_x000D_ Turell et al., 2008/12_x000D_ Turell et al., 2010_x000D_ Turell et al., 2013	n batches tested = 19	_x000D_Senegal_x000D_ Spain_x000D_ USA	_x000D_Birnberg et al., 2019 Hartman et al., 2021 Ndiaye et al., 2016_x000D_ Turell et al., 2008/12_x000D_ Turell et al., 2010_x000D_ Turell et al., 2013	n batches tested = 20	_x000D_Senegal_x000D_ Spain_x000D_ USA	_x000D_Birnberg et al., 2019 Hartman et al., 2021 Ndiaye et al., 2016_x000D_ Turell et al., 2008/12_x000D_ Turell et al., 2010
	n mosquitoes tested = 911			n mosquitoes tested = 436			n mosquitoes tested = 1843			n mosquitoes tested = 129			n mosquitoes tested = 655
	Min - Max _x000D_ 6.2 - 100			Min - Max _x000D_ 0 - 100			Min - Max _x000D_ 0 - 82.4			Min - Max _x000D_ 0 - 100			Min - Max _x000D_ 0 - 25
	Mean (se) _x000D_ 49.8 (25.9)			Mean (se) _x000D_ 29.7 (32.9)			Mean (se) _x000D_ 17.1 (20.3)			Mean (se) _x000D_ 35.3 (36.7)			Mean (se) _x000D_ 4.6 (8.1)
Cx. pipiens	n batches tested = 131	_x000D_Egypt_x000D_ UK_x000D_ Lebanon_x000D_ Netherlands_x000D_ Spain_x000D_ USA	_x000D_Brustolin et al., 2017_x000D_ Faran et al., 1988_x000D_ Gad et al., 1989_x000D_ Gargan et al., 1983_x000D_ Iranpour et al., 2011_x000D_ Lumley et al., 2018_x000D_ Meegan et al., 1980_x000D_ Patrican et al., 1989_x000D_ Romoser et al., 1992_x000D_ Talavera et al., 2018_x000D_ Turell et al, 1985_x000D_ Turell et al., 1984_x000D_ Turell et al., 1988_x000D_ Turell et al., 1991_x000D_ Turell et…	n batches tested = 62	_x000D_Egypt_x000D_ UK_x000D_ Lebanon_x000D_ Spain_x000D_ USA	_x000D_Brustolin et al., 2017_x000D_ Faran et al., 1988_x000D_ Iranpour et al., 2011_x000D_ Lumley et al., 2018_x000D_ Patrican et al., 1989_x000D_ Romoser et al., 1992_x000D_ Talavera et al., 2018_x000D_ Turell et al, 1985_x000D_ Turell et al., 1991_x000D_ Turell et al., 1996_x000D_ Turell et al., 2008/01_x000D_ Turell et al., 2010_x000D_ Turell et al., 2014_x000D_ Zakhia et al., 2018	n batches tested = 125	_x000D_Algeria_x000D_ Cyprus_x000D_ Egypt_x000D_ UK_x000D_ France_x000D_ Lebanon_x000D_ Morocco_x000D_ Spain_x000D_ Tunisia_x000D_ USA	_x000D_Amraoui et al., 2012_x000D_ Brustolin et al., 2017_x000D_ Faran et al., 1987_x000D_ Faran et al., 1988_x000D_ Iranpour et al., 2011_x000D_ Lumley et al., 2018_x000D_ Moutailler et al., 2008_x000D_ Patrican et al., 1989_x000D_ Romoser et al., 1992_x000D_ Talavera et al., 2018_x000D_ Turell et al, 1985_x000D_ Turell et al., 1984_x000D_ Turell et al., 1991_x000D_ Turell et al., 1996_x000D_ Tu…	n batches tested = 41	_x000D_Egypt_x000D_ UK_x000D_ Lebanon_x000D_ Spain_x000D_ USA	_x000D_Brustolin et al., 2017_x000D_ Faran et al., 1987_x000D_ Faran et al., 1988_x000D_ Iranpour et al., 2011_x000D_ Lumley et al., 2018_x000D_ Talavera et al., 2018_x000D_ Turell et al, 1985_x000D_ Turell et al., 1987_x000D_ Turell et al., 1991_x000D_ Turell et al., 1996_x000D_ Turell et al., 2008/01_x000D_ Turell et al., 2010_x000D_ Zakhia et al., 2018	n batches tested = 89	_x000D_Algeria_x000D_ Egypt_x000D_ UK_x000D_ Lebanon_x000D_ Morocco_x000D_ Netherlands_x000D_ Spain_x000D_ Tunisia_x000D_ USA	_x000D_Amraoui et al., 2012_x000D_ Brustolin et al., 2017_x000D_ Faran et al., 1987_x000D_ Faran et al., 1988_x000D_ Gad et al., 1989_x000D_ Iranpour et al., 2011_x000D_ Lumley et al., 2018_x000D_ Meegan et al., 1980_x000D_ Niklasson et al., 1985_x000D_ Talavera et al., 2018_x000D_ Turell et al., 1984_x000D_ Turell et al., 1991_x000D_ Turell et al., 1996_x000D_ Turell et al., 2010_x000D_ Vloet et…
	n mosquitoes tested = 6221			n mosquitoes tested = 1593			n mosquitoes tested = 4832			n mosquitoes tested = 497			n mosquitoes tested = 2453
	Min - Max _x000D_ 0 - 100			Min - Max _x000D_ 0 - 100			Min - Max _x000D_ 0 - 66.7			Min - Max _x000D_ 0 - 100			Min - Max _x000D_ 0 - 66.7
	Mean (se) _x000D_ 63.8 (29.5)			Mean (se) _x000D_ 27.7 (24.8)			Mean (se) _x000D_ 15.4 (15.6)			Mean (se) _x000D_ 85.6 (24.6)			Mean (se) _x000D_ 15.3 (15.5)
Cx. theileri	n batches tested = 8	_x000D_South Africa	_x000D_McIntosh et al., 1973_x000D_ McIntosh et al., 1980	n batches tested = 0	NA	NA	n batches tested = 0	NA	NA	n batches tested = 0	NA	NA	n batches tested = 0	NA	NA
	n mosquitoes tested = 359			n mosquitoes tested = 0			n mosquitoes tested = 0			n mosquitoes tested = 0			n mosquitoes tested = 0
	Min - Max _x000D_ 53.3 - 100			Min - Max _x000D_ NA			Min - Max _x000D_ NA			Min - Max _x000D_ NA			Min - Max _x000D_ NA
	Mean (se) _x000D_ 81.4 (17.4)			Mean (se) _x000D_ NA			Mean (se) _x000D_ NA			Mean (se) _x000D_ NA			Mean (se) _x000D_ NA
Totals	Total batches tested			Total batches tested			Total batches tested			Total batches tested			Total batches tested
	182			95			171			65			119
	Total mosquitoes tested			Total mosquitoes tested			Total mosquitoes tested			Total mosquitoes tested			Total mosquitoes tested
	7739			2085			6898			636			3231
	Total range of outcome			Total range of outcome			Total range of outcome			Total range of outcome			Total range of outcome
	0 - 100			0 - 100			0 - 90			0 - 100			0 - 66.7
