# Supplementary material for: Vector Competence of Mediterranean Mosquitoes for Rift Valley Fever Virus: A Meta-Analysis
Source: Pathogens. 2022 Apr 23;11(5):503. doi: 10.3390/pathogens11050503 (PMC9146998; doi:10.3390/pathogens11050503)
Supplement: Supplementary file 1 [file pathogens-11-00503-s001.zip › Supplementary material - Table S2.csv]

Reference	Specie	Infection	n_infection	n_tested_infection	Dissemination_among_infected	n_dissemination_among_infected	n_tested_dissemination_among_infected	Dissemination	n_dissemination	n_tested_dissemination	Transmission_among_infected	n_transmission_among_infected	n_tested_transmission_among_infected	Transmission	n_transmission	n_tested_transmission	Status_of_Mosquitoes_tested_for_transmission	dpe_infection	dpe_infection_cat	dpe_dissemination	dpe_dissemination_cat	dpe_transmission	dpe_transmission_cat	Temperature	Temperature_class	Blood_meal_titer(log10pfu/ml)	blood_meal_titer2	blood_meal_titer_class	Viral_strain	Country	Generation	Generation_cat
Moutailler et al., 2008	Ae. caspius							7.3	5	68										14	2w			28°C	>25°C	8.5	8.5	high	clone13	France	F0	F0/F1
Moutailler et al., 2008	Ae. detritus							12.5	1	8										14	2w			28°C	>25°C	8.5	8.5	high	ZH548	France	F0	F0/F1
Moutailler et al., 2008	Ae. detritus							0	0	2										14	2w			28°C	>25°C	8.5	8.5	high	clone13	France	F0	F0/F1
Moutailler et al., 2008	Cx. pipiens							9.1	1	11										14	2w			28°C	>25°C	8.5	8.5	high	clone13	France	F0	F0/F1
Moutailler et al., 2008	Cx. pipiens							14	15	107										14	2w			28°C	>25°C	8.5	8.5	high	ZH548	France	F1	F0/F1
Moutailler et al., 2008	Cx. pipiens							3.9	5	128										14	2w			28°C	>25°C	8.5	8.5	high	clone13	France	F1	F0/F1
Moutailler et al., 2008	Cx. pipiens							2.8	1	35										14	2w			28°C	>25°C	8.5	8.5	high	ZH548	Tunisia	F1	F0/F1
Moutailler et al., 2008	Cx. pipiens							0	0	7										14	2w			28°C	>25°C	8.5	8.5	high	clone13	Tunisia	F1	F0/F1
Moutailler et al., 2008	Cx. pipiens							14.7	5	34										14	2w			28°C	>25°C	8.5	8.5	high	ZH548	Tunisia	F1	F0/F1
Moutailler et al., 2008	Cx. pipiens							14.7	5	34										14	2w			28°C	>25°C	8.5	8.5	high	clone13	Tunisia	F1	F0/F1
Moutailler et al., 2008	Cx. pipiens							2.7	3	110										14	2w			28°C	>25°C	8.5	8.5	high	ZH548	Tunisia	F1	F0/F1
Moutailler et al., 2008	Cx. pipiens							3.1	4	130										14	2w			28°C	>25°C	8.5	8.5	high	clone13	Tunisia	F1	F0/F1
Moutailler et al., 2008	Cx. pipiens							0	0	14										14	2w			28°C	>25°C	8.5	8.5	high	ZH548	Tunisia	F0	F0/F1
Moutailler et al., 2008	Cx. pipiens							0	0	18										14	2w			28°C	>25°C	8.5	8.5	high	clone13	Tunisia	F0	F0/F1
Moutailler et al., 2008	Cx. pipiens							4.7	4	85										14	2w			28°C	>25°C	8.5	8.5	high	ZH548	Tunisia	F1	F0/F1
Moutailler et al., 2008	Cx. pipiens							8.9	7	79										14	2w			28°C	>25°C	8.5	8.5	high	clone13	Tunisia	F1	F0/F1
Moutailler et al., 2008	Cx. pipiens							5.8	3	52										14	2w			28°C	>25°C	8.5	8.5	high	ZH548	Tunisia	F2	F2/F5
Moutailler et al., 2008	Cx. pipiens							5.9	4	68										14	2w			28°C	>25°C	8.5	8.5	high	clone13	Tunisia	F2	F2/F5
Moutailler et al., 2008	Cx. pipiens							2.4	1	41										14	2w			28°C	>25°C	8.5	8.5	high	ZH548	Tunisia	F1	F0/F1
Moutailler et al., 2008	Cx. pipiens							2.1	1	48										14	2w			28°C	>25°C	8.5	8.5	high	clone13	Tunisia	F1	F0/F1
Moutailler et al., 2008	Cx. pipiens							30.2	35	116										14	2w			28°C	>25°C	8.5	8.5	high	ZH548	Cyprus	Colony	>F5
Moutailler et al., 2008	Cx. pipiens							14.3	14	98										14	2w			28°C	>25°C	8.5	8.5	high	clone13	Cyprus	Colony	>F5
Moutailler et al., 2008	Ae. vexans							8.3	2	24										14	2w			28°C	>25°C	8.5	8.5	high	ZH548	Germany	Colony	>F5
Moutailler et al., 2008	Ae. vexans							25	5	20										14	2w			28°C	>25°C	8.5	8.5	high	clone13	Germany	Colony	>F5
Gad et al., 1987	Ae. caspius										0	0	4				infected					8	2w	27°C	>25°C	9.45 log 10 SMICLD50/ml	9.45 log 10 SMICLD50/ml	high	ZH501	Egypt	F1	F0/F1
Gad et al., 1987	Ae. caspius										0	0	2				infected					10	2w	27°C	>25°C	9.45 log 10 SMICLD50/ml	9.45 log 10 SMICLD50/ml	high	ZH501	Egypt	F1	F0/F1
Gad et al., 1987	Ae. caspius										0	0	2				infected					12	2w	27°C	>25°C	9.45 log 10 SMICLD50/ml	9.45 log 10 SMICLD50/ml	high	ZH501	Egypt	F1	F0/F1
Gad et al., 1987	Ae. caspius										0	0	4				infected					14	2w	27°C	>25°C	9.45 log 10 SMICLD50/ml	9.45 log 10 SMICLD50/ml	high	ZH501	Egypt	F1	F0/F1
Gad et al., 1987	Ae. caspius										25	1	4				infected					16	3w	27°C	>25°C	9.45 log 10 SMICLD50/ml	9.45 log 10 SMICLD50/ml	high	ZH501	Egypt	F1	F0/F1
Gad et al., 1987	Ae. caspius										33.3	1	3				infected					18	3w	27°C	>25°C	9.45 log 10 SMICLD50/ml	9.45 log 10 SMICLD50/ml	high	ZH501	Egypt	F1	F0/F1
Gad et al., 1987	Ae. caspius										16.7	1	6				infected					20	3w	27°C	>25°C	9.45 log 10 SMICLD50/ml	9.45 log 10 SMICLD50/ml	high	ZH501	Egypt	F1	F0/F1
Gad et al., 1987	Ae. caspius										0	0	5				infected					6	1w	27°C	>25°C	9.50 log 10 SMICLD50/ml	9.50 log 10 SMICLD50/ml	high	ZH501	Egypt	F1	F0/F1
Gad et al., 1987	Ae. caspius										12.5	1	8				infected					8	2w	27°C	>25°C	9.50 log 10 SMICLD50/ml	9.50 log 10 SMICLD50/ml	high	ZH501	Egypt	F1	F0/F1
Gad et al., 1987	Ae. caspius										0	0	6				infected					10	2w	27°C	>25°C	9.50 log 10 SMICLD50/ml	9.50 log 10 SMICLD50/ml	high	ZH501	Egypt	F1	F0/F1
Gad et al., 1987	Ae. caspius										14.3	1	7				infected					12	2w	27°C	>25°C	9.50 log 10 SMICLD50/ml	9.50 log 10 SMICLD50/ml	high	ZH501	Egypt	F1	F0/F1
Gad et al., 1987	Ae. caspius										16.7	1	6				infected					14	2w	27°C	>25°C	9.50 log 10 SMICLD50/ml	9.50 log 10 SMICLD50/ml	high	ZH501	Egypt	F1	F0/F1
Gad et al., 1987	Ae. caspius										0	0	5				infected					18	3w	27°C	>25°C	9.50 log 10 SMICLD50/ml	9.50 log 10 SMICLD50/ml	high	ZH501	Egypt	F1	F0/F1
Gad et al., 1987	Ae. caspius										0	0	1				infected					20	3w	27°C	>25°C	9.50 log 10 SMICLD50/ml	9.50 log 10 SMICLD50/ml	high	ZH501	Egypt	F1	F0/F1
Gad et al., 1987	Ae. caspius	77.5	31	40														1->21	1_to_3w					27°C	>25°C	9.45 log 10 SMICLD50/ml	9.45 log 10 SMICLD50/ml	high	ZH501	Egypt	F1	F0/F1
Gad et al., 1987	Ae. caspius	82.14	46	56														1->21	1_to_3w					27°C	>25°C	9.50 log 10 SMICLD50/ml	9.50 log 10 SMICLD50/ml	high	ZH501	Egypt	F1	F0/F1
Turell et al., 1996	Ae. caspius	100	8	8	37.5	3	8	37.5	3	8								7->21	1_to_3w	7->21	1_to_3w			26°C	>25°C	5.3	5.3	medium	ZH501, Egypt93	Egypt	F0	F0/F1
Turell et al., 1996	Cx. pipiens	31.4	16	51	0	0	16	0	0	51								7->21	1_to_3w	7->21	1_to_3w			26°C	>25°C	5.3	5.3	medium	ZH501, Egypt93	Egypt	F0	F0/F1
Turell et al., 1996	Ae. caspius	100	5	5	80	4	5	80	4	5								7->21	1_to_3w	7->21	1_to_3w			26°C	>25°C	6	6	medium	ZH501, Egypt93	Egypt	F0	F0/F1
Turell et al., 1996	Cx. pipiens	57.9	22	38	9.1	2	22	5.2	2	38								7->21	1_to_3w	7->21	1_to_3w			26°C	>25°C	6	6	medium	ZH501, Egypt93	Egypt	F0	F0/F1
Turell et al., 1996	Ae. caspius	100	15	15	33.3	5	15	33.3	5	15								7->21	1_to_3w	7->21	1_to_3w			26°C	>25°C	>7	>7	high	ZH501, Egypt93	Egypt	F0	F0/F1
Turell et al., 1996	Cx. pipiens	75.6	262	346	13.7	36	262	10.4	36	346								7->21	1_to_3w	7->21	1_to_3w			26°C	>25°C	>7	>7	high	ZH501, Egypt93	Egypt	F0	F0/F1
Turell et al., 1996	Ae. caspius										50	1	2	20	1	5	disseminated					7->21	1_to_3w	26°C	>25°C	>7	>7	high	ZH501, Egypt93	Egypt	F0	F0/F1
Turell et al., 1996	Cx. pipiens										77.8	7	9	6.9	7	102	disseminated					7->21	1_to_3w	26°C	>25°C	>7	>7	high	ZH501, Egypt93	Egypt	F0	F0/F1
Turell et al., 1996	Ae. caspius										100	5	5				inoculated					7->21	1_to_3w	26°C	>25°C	0,3µL * 10^5,5 PFU/ml	2,9 PFU	NA	ZH501, Egypt93	Egypt	F0	F0/F1
Turell et al., 1996	Cx. pipiens										100	6	6				inoculated					7->21	1_to_3w	26°C	>25°C	2 log10 PFU	2 PFU	NA	ZH501, Egypt93	Egypt	F0	F0/F1
Lumley et al., 2018	Cx. pipiens	0	0	10	NA	NA	NA	0	0	10	NA	NA	NA	0	0	10	disseminated	7	1w	7	1w	7	1w	25°C	20-25°C	6	6	medium	ZH501	England	>F100	>F5
Lumley et al., 2018	Cx. pipiens	44.4	8	18	0	0	8	0	0	18	NA	NA	NA	0	0	18	disseminated	14	2w	14	2w	14	2w	25°C	20-25°C	6	6	medium	ZH501	England	>F100	>F5
Lumley et al., 2018	Cx. pipiens	33.3	5	15	0	0	5	0	0	15	NA	NA	NA	0	0	15	disseminated	21	3w	21	3w	21	3w	25°C	20-25°C	6	6	medium	ZH501	England	>F100	>F5
Lumley et al., 2018	Cx. pipiens	26.7	4	15	100	4	4	26.7	4	15	NA	NA	NA	7.1	1	14	disseminated	7	1w	7	1w	7	1w	25°C	20-25°C	7	7	high	ZH501	England	>F100	>F5
Lumley et al., 2018	Cx. pipiens	35.3	6	17	NA	NA	NA	12.5	2	16	50	1	2	6.3	1	16	disseminated	14	2w	14	2w	14	2w	25°C	20-25°C	7	7	high	ZH501	England	>F100	>F5
Lumley et al., 2018	Cx. pipiens	56.3	9	16	NA	NA	NA	38.5	5	13	NA	NA	NA	14.3	2	14	disseminated	21	3w	21	3w	21	3w	25°C	20-25°C	7	7	high	ZH501	England	>F100	>F5
Lumley et al., 2018	Cx. pipiens	46.7	7	15	100	7	7	46.7	7	15				16.7	2	12		7	1w	7	1w	7	1w	25°C	20-25°C	7	7	high	ZH501	England	>F100	>F5
Lumley et al., 2018	Cx. pipiens	26.7	4	15	NA	NA	NA	7.1	1	14	0	0	1	0	0	14	disseminated	14	2w	14	2w	14	2w	25°C	20-25°C	7	7	high	ZH501	England	>F100	>F5
Lumley et al., 2018	Cx. pipiens	40	8	20	NA	NA	NA	29.4	5	17	40	2	5	11.8	2	17	disseminated	21	3w	21	3w	21	3w	25°C	20-25°C	7	7	high	ZH501	England	>F100	>F5
Lumley et al., 2018	Cx. pipiens	0	0	10	NA	NA	NA	0	0	10	NA	NA	NA	0	0	10	disseminated	7	1w	7	1w	7	1w	25°C	20-25°C	6	6	medium	Lunyo	England	>F100	>F5
Lumley et al., 2018	Cx. pipiens	0	0	15	NA	NA	NA	0	0	15	NA	NA	NA	0	0	15	disseminated	14	2w	14	2w	14	2w	25°C	20-25°C	6	6	medium	Lunyo	England	>F100	>F5
Lumley et al., 2018	Cx. pipiens	0	0	16	NA	NA	NA	0	0	16	NA	NA	NA	0	0	16	disseminated	21	3w	21	3w	21	3w	25°C	20-25°C	6	6	medium	Lunyo	England	>F100	>F5
Lumley et al., 2018	Cx. pipiens	31.3	5	16	80	4	5	25	4	16	NA	NA	NA	13.3	2	15	disseminated	7	1w	7	1w	7	1w	25°C	20-25°C	6	6	medium	Lunyo	England	>F100	>F5
Lumley et al., 2018	Cx. pipiens	33.3	5	15	NA	NA	NA	0	0	13	NA	NA	NA	0	0	15	disseminated	14	2w	14	2w	14	2w	25°C	20-25°C	6	6	medium	Lunyo	England	>F100	>F5
Lumley et al., 2018	Cx. pipiens	18.8	3	16	33.3	1	3	6.3	1	16	100	1	1	6.3	1	16	disseminated	21	3w	21	3w	21	3w	25°C	20-25°C	6	6	medium	Lunyo	England	>F100	>F5
Lumley et al., 2018	Ae. detritus	20	4	20	NA	NA	NA	27.8	5	18	NA	NA	NA	0	0	20	disseminated	7	1w	7	1w	7	1w	20-25°C	20-25°C	6	6	medium	ZH501	England	F0	F0/F1
Lumley et al., 2018	Ae. detritus	20	3	15	33.3	1	3	6.7	1	15	100	1	1	6.7	1	15	disseminated	14	2w	14	2w	14	2w	20-25°C	20-25°C	6	6	medium	ZH501	England	F0	F0/F1
Lumley et al., 2018	Ae. detritus	88.9	8	9	100	8	8	88.9	8	9	NA	NA	NA	25	2	8	disseminated	7	1w	7	1w	7	1w	25°C	20-25°C	7	7	high	ZH501	England	F0	F0/F1
Lumley et al., 2018	Ae. detritus	50	8	16	NA	NA	NA	42.3	6	14	NA	NA	NA	13.3	2	15	disseminated	14	2w	14	2w	14	2w	25°C	20-25°C	7	7	high	ZH501	England	F0	F0/F1
Lumley et al., 2018	Ae. detritus	15.6	3	19	NA	NA	NA	11.1	2	18	NA	NA	NA	0	0	19	disseminated	7	1w	7	1w	7	1w	20-25°C	20-25°C	6	6	medium	Lunyo	England	F0	F0/F1
Lumley et al., 2018	Ae. detritus	22.7	5	22	20	1	5	4.5	1	22	0	0	1	0	0	22	disseminated	14	2w	14	2w	14	2w	20-25°C	20-25°C	6	6	medium	Lunyo	England	F0	F0/F1
Lumley et al., 2018	Ae. detritus	90	9	10	100	9	9	90	9	10	NA	NA	NA	37.5	3	8	disseminated	7	1w	7	1w	7	1w	20°C	20-25°C	7	7	high	Lunyo	England	F0	F0/F1
Lumley et al., 2018	Ae. detritus	42.9	3	7	NA	NA	NA	0	0	5	NA	NA	NA	0	0	5	disseminated	14	2w	14	2w	14	2w	20°C	20-25°C	7	7	high	Lunyo	England	F0	F0/F1
Lumley et al., 2018	Ae. caspius	50	3	6	33.3	1	3	16.7	1	6	100	1	1	16.7	1	6	disseminated	10	2w	10	2w	10	2w	25°C	20-25°C	6	6	medium	Lunyo	England	F0	F0/F1
Turell et al., 2013	Ae. vexans	50	1	2														7	1w					26°C	>25°C	>7,6	>7,6	high	ZH501	USA	F0	F0/F1
Turell et al., 2013	Ae. vexans	53.8	7	13														14	2w					26°C	>25°C	>7,6	>7,6	high	ZH501	USA	F0	F0/F1
Turell et al., 2013	Ae. vexans	38.5	5	13														21	3w					26°C	>25°C	>7,6	>7,6	high	ZH501	USA	F0	F0/F1
Turell et al., 2013	Ae. vexans	20	1	5														14	2w					26°C	>25°C	8.3	8.3	high	ZH501	USA	F0	F0/F1
Turell et al., 2013	Ae. vexans	46.2	6	13														21	3w					26°C	>25°C	8.3	8.3	high	ZH501	USA	F0	F0/F1
Turell et al., 2013	Ae. vexans				NA	NA	NA	15.4	4	26														26°C	>25°C	>7,6	>7,6	high	ZH501	USA	F0	F0/F1
Turell et al., 2013	Ae. vexans				71.4	5	7	27.7	5	18														26°C	>25°C	8.3	8.3	high	ZH501	USA	F0	F0/F1
Turell et al., 2013	Ae. vexans										50	1	2				disseminated					7->21	1_to_3w	26°C	>25°C	>7,6/8.3	>7,6/8.3	high	ZH501	USA	F0	F0/F1
Turell et al., 2013	Ae. vexans										0	0	1				inoculated					7->21	1_to_3w	26°C	>25°C	1.5 log10 PFU	1.5 log PFU		ZH501	USA	F0	F0/F1
Turell et al., 2008/12	Ae. vexans	10	1	10	0	0	1	0	0	10								14 ->17	3w	14 ->17	3w			26°C	>25°C	4,1 -> 4,6	4,1 -> 4,6	low_to_medium	ZH501	USA	F0/F1	F0/F1
Turell et al., 2008/12	Ae. vexans	50	1	2	100	1	1	50	1	2								>19	3w	>19	3w			26°C	>25°C	4,1 -> 4,6	4,1 -> 4,6	low_to_medium	ZH501	USA	F0/F1	F0/F1
Turell et al., 2008/12	Ae. vexans	80	8	10	37.5	3	8	30	3	10								14 -> 17	3w	14 -> 17	3w			26°C	>25°C	8,5 -> 8,6	8,5 -> 8,6	high	ZH501	USA	F0/F1	F0/F1
Turell et al., 2008/12	Ae. vexans	93.3	14	15	78.6	11	14	73.3	11	15								14 -> 17	3w	14 -> 17	3w			26°C	>25°C	10,1->10,2	10,1->10,2	high	ZH501	USA	F0/F1	F0/F1
Turell et al., 2008/12	Ae. vexans	100	17	17	82.4	14	17	82.4	14	17								>19	3w	>19	3w			26°C	>25°C	10,1->10,2	10,1->10,2	high	ZH501	USA	F0/F1	F0/F1
Turell et al., 2008/12	Ae. vexans										100	1	1	25	1	4	disseminated					7->>19	1_to_3w	26°C	>25°C	8,5->8,6	8,5->8,6	high	ZH501	USA	F0/F1	F0/F1
Turell et al., 2008/12	Ae. vexans										33	3	9	23	3	13	disseminated					7->>19	1_to_3w	26°C	>25°C	10,1->10,2	10,1->10,2	high	ZH501	USA	F0/F1	F0/F1
Turell et al., 2010	Ae. vexans	10.5	2	19	0	0	2	0	0	19				0	0	8		7->21	1_to_3w	7->21	1_to_3w	7->21	1_to_3w	26°C	>25°C	7,3 +/- 0,1	7,3 +/- 0,1	high	ZH501	USA	F0/F1	F0/F1
Turell et al., 2010	Ae. vexans	30	61	204	9.8	6	61	2.9	6	204				2	2	94		7->21	1_to_3w	7->21	1_to_3w	7->21	1_to_3w	26°C	>25°C	>8,8	>8,8	high	ZH501	USA	F0/F1	F0/F1
Turell et al., 2010	Cx. pipiens	52	13	25	15.4	2	13	8	2	25				25	1	4		7->21	1_to_3w	7->21	1_to_3w	7->21	1_to_3w	26°C	>25°C	>8,8	>8,8	high	ZH501	USA	F0/F1	F0/F1
Turell et al., 2010	Ae. vexans										40	2	5				disseminated					7->21	1_to_3w	26°C	>25°C	>8,8	>8,8	high	ZH501	USA	F0/F1	F0/F1
Turell et al., 2010	Cx. pipiens										100	1	1				disseminated					7->21	1_to_3w	26°C	>25°C	>8,8	>8,8	high	ZH501	USA	F0/F1	F0/F1
Turell et al., 2010	Ae. vexans										28.6	4	14				inoculated					7	1w	26°C	>25°C	NA	NA	NA	ZH501	USA	F0/F1	F0/F1
Ndiaye et al., 2016	Ae. vexans	85	34	40	14.7	5	34	12.5	5	40	0	0	5	0	0	40	disseminated	5	1w	5	1w	5	1w	27°C	>25°C	6.7	6.7	medium	SH172805	Senegal	F1	F0/F1
Ndiaye et al., 2016	Ae. vexans	80	24	30	12.5	3	24	10	3	30	33.3	1	3	3.3	1	30	disseminated	10	2w	10	2w	10	2w	27°C	>25°C	6.7	6.7	medium	SH172805	Senegal	F1	F0/F1
Ndiaye et al., 2016	Ae. vexans	71.1	54	76	37	20	54	26.3	20	76	20	4	20	5.3	4	76	disseminated	15	3w	15	3w	15	3w	27°C	>25°C	6.7	6.7	medium	SH172805	Senegal	F1	F0/F1
Ndiaye et al., 2016	Ae. vexans	72.2	13	18	15.4	2	13	11.1	2	18	50	1	2	5.6	1	18	disseminated	20	3w	20	3w	20	3w	27°C	>25°C	6.7	6.7	medium	SH172805	Senegal	F1	F0/F1
Ndiaye et al., 2016	Ae. vexans	36	9	25	0	0	9	0	0	25	NA	NA	NA	0	0	25	disseminated	5	1w	5	1w	5	1w	27°C	>25°C	6.7	6.7	medium	ArD141967	Senegal	F1	F0/F1
Ndiaye et al., 2016	Ae. vexans	32	8	25	25	2	8	8	2	25	0	0	2	0	0	25	disseminated	10	2w	10	2w	10	2w	27°C	>25°C	6.7	6.7	medium	ArD141967	Senegal	F1	F0/F1
Ndiaye et al., 2016	Ae. vexans	50	25	50	16	4	25	8	4	50	0	0	4	0	0	50	disseminated	15	3w	15	3w	15	3w	27°C	>25°C	6.7	6.7	medium	ArD141967	Senegal	F1	F0/F1
Ndiaye et al., 2016	Ae. vexans	30	3	10	33.3	1	3	10	1	10	0	0	1	0	0	10	disseminated	20	3w	20	3w	20	3w	27°C	>25°C	6.7	6.7	medium	ArD141967	Senegal	F1	F0/F1
Ndiaye et al., 2016	Ae. vexans	76.7	23	30	0	0	23	0	0	30	NA	NA	NA	0	0	30	disseminated	5	1w	5	1w	5	1w	27°C	>25°C	7	7	high	AnD133719	Senegal	F1	F0/F1
Ndiaye et al., 2016	Ae. vexans	63.3	19	30	0	0	19	0	0	30	NA	NA	NA	0	0	30	disseminated	10	2w	10	2w	10	2w	27°C	>25°C	7	7	high	AnD133719	Senegal	F1	F0/F1
Ndiaye et al., 2016	Ae. vexans	75	57	76	10.5	6	57	7.9	6	76	0	0	6	0	0	76	disseminated	15	3w	15	3w	15	3w	27°C	>25°C	7	7	high	AnD133719	Senegal	F1	F0/F1
Ndiaye et al., 2016	Ae. vexans	55.6	5	9	0	0	5	0	0	9	NA	NA	NA	0	0	9	disseminated	20	3w	20	3w	20	3w	27°C	>25°C	7	7	high	AnD133719	Senegal	F1	F0/F1
Iranpour et al., 2011	Ae. vexans	28.8	15	52	0	0	15	0	0	52	NA	NA	NA	NA	NA	NA	disseminated	>14	3w	>14	3w	>14	3w	25°C	>25°C	7,9 ->9,4	7,9 ->9,4	high	ZH501	Canada	F0	F0/F1
Iranpour et al., 2011	Cx. pipiens	88	22	25	18.2	4	22	16	4	25	75	3	4	12	3	25	disseminated	>14	2_to_3w	>14	3w	>14	3w	25°C	>25°C	7,9 ->9,4	7,9 ->9,4	high	ZH501	USA	Colony	>F5
Iranpour et al., 2011	Ae. vexans										10	1	10				inoculated_and_infected	>10	2w			>10	2w	25°C	>25°C	1,3 log10 PFU	1,3 PFU	NA	ZH501	Canada	F0	F0/F1
Turell et al., 2008/01	Cx. pipiens	74	37	50	10.8	4	37	8	4	50								3 -> 10	1_to_2w	3 -> 10	1_to_2w			26°C	>25°C	7,0 -> 7,8	7,0 -> 7,8	high	ZH501	Egypt	F67	>F5
Turell et al., 2008/01	Cx. pipiens	85	17	20	52.9	9	17	45	9	20								11 -> 16	2_to_3w	11 -> 16	2_to_3w			26°C	>25°C	7,0 -> 7,8	7,0 -> 7,8	high	ZH501	Egypt	F67	>F5
Turell et al., 2008/01	Cx. pipiens	93.3	14	15	35.7	5	14	33	5	15								3 -> 10	1_to_2w	3 -> 10	1_to_2w			26°C	>25°C	>8	>8	high	ZH501	Egypt	F67	>F5
Turell et al., 2008/01	Cx. pipiens	91.2	31	34	32.3	10	31	29.4	10	34								11 -> 16	2_to_3w	11 -> 16	2_to_3w			26°C	>25°C	>8	>8	high	ZH501	Egypt	F67	>F5
Turell et al., 2008/01	Cx. pipiens	86.7	13	15	53.8	7	13	46.7	7	15								> 18	3w	> 18	3w			26°C	>25°C	>8	>8	high	ZH501	Egypt	F67	>F5
Turell et al., 2008/01	Cx. pipiens										100	8	8				disseminated					3 -> 18	1_to_3w	26°C	>25°C	>8	>8	high	ZH501	Egypt	F67	>F5
Turell et al., 2008/01	Cx. pipiens										100	20	20				inoculated					3 -> 18	1_to_3w	26°C	>25°C	NA	NA	NA	ZH501	Egypt	F67	>F5
Gargan et al., 1983	Cx. pipiens	67.2	39	58							48	15	31				infected	7->12	1_to_2w			7->12	1_to_2w	25->29°C	>25°C	7,2 PFU ingested	9.7	high	ZH501	Egypt	F1	F0/F1
Gargan et al., 1983	Cx. pipiens	85.7	12	14							14	1	7				infected	7->12	1_to_2w			7->12	1_to_2w	25->29°C	>25°C	7,3 PFU ingested	9.8	high	ZH501	Egypt	F2	F2/F5
Gargan et al., 1983	Cx. pipiens	77.8	63	81							44	16	36				infected	7->12	1_to_2w			7->12	1_to_2w	25->29°C	>25°C	7,1 PFU ingested	9.6	high	ZH501	Egypt	F3	F2/F5
Gargan et al., 1983	Cx. pipiens	70.4	19	27							56	5	9				infected	7->12	1_to_2w			7->12	1_to_2w	25->29°C	>25°C	6,2 PFU ingested	8.7	high	ZH501	Egypt	F5	F2/F5
Gargan et al., 1983	Cx. pipiens	77.8	70	90							25	13	52				infected	7->12	1_to_2w			7->12	1_to_2w	25->29°C	>25°C	7,2 PFU ingested	9.7	high	ZH501	Egypt	F8	>F5
Gargan et al., 1983	Cx. pipiens	93.4	169	181							18	16	91				infected	7->12	1_to_2w			7->12	1_to_2w	25->29°C	>25°C	6,9 PFU ingested	9.4	high	ZH501	Egypt	F12	>F5
Gargan et al., 1983	Cx. pipiens	95.2	99	104							24	12	50				infected	7->12	1_to_2w			7->12	1_to_2w	25->29°C	>25°C	6,6 PFU ingested	9.1	high	ZH501	Egypt	F14	>F5
Gargan et al., 1983	Cx. pipiens	83.9	125	149							21	15	70				infected	7->12	1_to_2w			7->12	1_to_2w	25->29°C	>25°C	7,1 PFU ingested	9.6	high	ZH501	Egypt	F16	>F5
Gargan et al., 1983	Cx. pipiens	82.6	19	23							17	2	12				infected	7->12	1_to_2w			7->12	1_to_2w	25->29°C	>25°C	5,4 PFU ingested	7.9	high	ZH501	Egypt	F6	>F5
Gargan et al., 1983	Cx. pipiens	86.6	84	97							12	6	49				infected	7->12	1_to_2w			7->12	1_to_2w	25->29°C	>25°C	5,6 PFU ingested	8.1	high	ZH501	Egypt	F12	>F5
Gargan et al., 1983	Cx. pipiens	91.9	136	148							27	18	66				infected	7->12	1_to_2w			7->12	1_to_2w	25->29°C	>25°C	5,3 PFU ingested	7.8	high	ZH501	Egypt	F14	>F5
Gargan et al., 1983	Cx. pipiens	51	26	51							5	1	19				infected	7->12	1_to_2w			7->12	1_to_2w	25->29°C	>25°C	2,4 PFU ingested	4.9	medium	ZH501	Egypt	F6	>F5
Gargan et al., 1983	Cx. pipiens	57.4	54	94							17	5	30				infected	7->12	1_to_2w			7->12	1_to_2w	25->29°C	>25°C	3,7 PFU ingested	6.2	medium	ZH501	Egypt	F10	>F5
Amraoui et al., 2012	Cx. pipiens							15.4	2	13				23.1	3	13				14	2w	14	2w	27->29°C	>25°C	8.5	8.5	high	clone13	Morocco	F1	F0/F1
Amraoui et al., 2012	Cx. pipiens							0	0	7				0	0	7				14	2w	14	2w	27->29°C	>25°C	8.5	8.5	high	clone13	Morocco	F1	F0/F1
Amraoui et al., 2012	Cx. pipiens							14.3	1	7				14.3	1	7				14	2w	14	2w	27->29°C	>25°C	8.5	8.5	high	clone13	Morocco	F1	F0/F1
Amraoui et al., 2012	Cx. pipiens							11.1	1	9				0	0	9				14	2w	14	2w	27->29°C	>25°C	8.5	8.5	high	clone13	Algeria	F1	F0/F1
Amraoui et al., 2012	Cx. pipiens							38.1	8	21				28.6	6	21				14	2w	14	2w	27->29°C	>25°C	8.5	8.5	high	clone13	Algeria	F1	F0/F1
Amraoui et al., 2012	Cx. pipiens							0	0	10				0	0	10				14	2w	14	2w	27->29°C	>25°C	8.5	8.5	high	clone13	Algeria	F1	F0/F1
Amraoui et al., 2012	Cx. pipiens							6.3	1	16				18.8	3	16				14	2w	14	2w	27->29°C	>25°C	8.5	8.5	high	clone13	Algeria	F1	F0/F1
Amraoui et al., 2012	Cx. pipiens							0	0	18				0	0	18				14	2w	14	2w	27->29°C	>25°C	8.5	8.5	high	clone13	Algeria	F1	F0/F1
Amraoui et al., 2012	Cx. pipiens							6.3	1	16				12.5	2	16				14	2w	14	2w	27->29°C	>25°C	8.5	8.5	high	clone13	Algeria	F1	F0/F1
Amraoui et al., 2012	Cx. pipiens							29.4	5	17				47.1	8	17				14	2w	14	2w	27->29°C	>25°C	8.5	8.5	high	clone13	Tunisia	F1	F0/F1
Amraoui et al., 2012	Cx. pipiens							7.1	1	14				0	0	14				14	2w	14	2w	27->29°C	>25°C	8.5	8.5	high	clone13	Tunisia	F1	F0/F1
Amraoui et al., 2012	Cx. pipiens							10	2	20				10	2	20				14	2w	14	2w	27->29°C	>25°C	8.5	8.5	high	clone13	Tunisia	F1	F0/F1
Amraoui et al., 2012	Cx. pipiens							0	0	16				0	0	16				14	2w	14	2w	27->29°C	>25°C	8.5	8.5	high	clone13	Tunisia	F1	F0/F1
Amraoui et al., 2012	Cx. pipiens							11.1	2	18				16.7	3	18				21	3w	21	3w	27->29°C	>25°C	8.5	8.5	high	clone13	Morocco	F1	F0/F1
Amraoui et al., 2012	Cx. pipiens							0	0	7				0	0	7				21	3w	21	3w	27->29°C	>25°C	8.5	8.5	high	clone13	Morocco	F1	F0/F1
Amraoui et al., 2012	Cx. pipiens							25	4	16				6.3	1	16				21	3w	21	3w	27->29°C	>25°C	8.5	8.5	high	clone13	Algeria	F1	F0/F1
Amraoui et al., 2012	Cx. pipiens							20	1	5				40	2	5				21	3w	21	3w	27->29°C	>25°C	8.5	8.5	high	clone13	Algeria	F1	F0/F1
Amraoui et al., 2012	Cx. pipiens							33.3	2	6				50	3	6				21	3w	21	3w	27->29°C	>25°C	8.5	8.5	high	clone13	Algeria	F1	F0/F1
Amraoui et al., 2012	Cx. pipiens							0	0	5				0	0	5				21	3w	21	3w	27->29°C	>25°C	8.5	8.5	high	clone13	Algeria	F1	F0/F1
Amraoui et al., 2012	Cx. pipiens							21.4	3	14				28.6	4	14				21	3w	21	3w	27->29°C	>25°C	8.5	8.5	high	clone13	Algeria	F1	F0/F1
Amraoui et al., 2012	Cx. pipiens							10	2	20				15	3	20				21	3w	21	3w	27->29°C	>25°C	8.5	8.5	high	clone13	Algeria	F1	F0/F1
Amraoui et al., 2012	Cx. pipiens							9.1	1	11				0	0	11				21	3w	21	3w	27->29°C	>25°C	8.5	8.5	high	clone13	Algeria	F1	F0/F1
Amraoui et al., 2012	Cx. pipiens							0	0	7				14.3	1	7				21	3w	21	3w	27->29°C	>25°C	8.5	8.5	high	clone13	Algeria	F1	F0/F1
Amraoui et al., 2012	Cx. pipiens							9.1	1	11				27.3	3	11				21	3w	21	3w	27->29°C	>25°C	8.5	8.5	high	clone13	Tunisia	F1	F0/F1
Amraoui et al., 2012	Cx. pipiens							36	9	25				40	10	25				21	3w	21	3w	27->29°C	>25°C	8.5	8.5	high	clone13	Tunisia	F1	F0/F1
Amraoui et al., 2012	Cx. pipiens							5	1	20				25	5	20				21	3w	21	3w	27->29°C	>25°C	8.5	8.5	high	clone13	Tunisia	F1	F0/F1
Amraoui et al., 2012	Cx. pipiens							12.5	3	24				16.7	4	24				21	3w	21	3w	27->29°C	>25°C	8.5	8.5	high	clone13	Tunisia	F1	F0/F1
Turell et al., 1984	Cx. pipiens	77.9	662	850				33	70	212				16.9	71	419		7->15	1_to_2w	7->15	1_to_3w	7->15	1_to_3w	25->27°C	>25°C	4,2->7,2 PFU/mosquito	6.7->9.7	medium_to_high	ZH501	Egypt	F8 -> F19	>F5
Meegan et al., 1980	Cx. pipiens	80	4	5										40	2	5		7	1w			7	1w	26->27°C	>25°C	10^6.5 MICLD50/mL	10^6.5 MICLD50/mL	medium	NA	Egypt	F4	F2/F5
Meegan et al., 1980	Cx. pipiens	100	5	5										40	2	5		9	2w			9	2w	26->27°C	>25°C	10^6.5 MICLD50/mL	10^6.5 MICLD50/mL	medium	NA	Egypt	F4	F2/F5
Meegan et al., 1980	Cx. pipiens	80	4	5										40	2	5		12	2w			12	2w	26->27°C	>25°C	10^6.5 MICLD50/mL	10^6.5 MICLD50/mL	medium	NA	Egypt	F4	F2/F5
Turell et al, 1985	Cx. pipiens	37.7	23	61	23.5	4	17	6.6	4	61	10	1	10				infected_feeding			10 -> 28	2_to_4w	14->21	2_to_3w	13°C	<20°C	4.8	4.8	medium	ZH501	Egypt	F35, F45, F46	>F5
Turell et al, 1985	Cx. pipiens	75	60	80	27.3	12	44	15	12	80	13	5	39				infected_feeding			5 -> 28	1_to_4w	5->21	1_to_3w	26°C	>25°C	4.8	4.8	medium	ZH501	Egypt	F35, F45, F46	>F5
Turell et al, 1985	Cx. pipiens	91.1	41	45	19.5	8	41	17.8	8	45	21	3	14				infected_feeding			3-> 28	1_to_4w	4->21	1_to_3w	33°C	>25°C	4.8	4.8	medium	ZH501	Egypt	F35, F45, F46	>F5
Turell et al, 1985	Cx. pipiens	34.3	12	35	16.7	1	6	2.9	1	35										15-> 28	3_to_4w			13°C	<20°C	5.7	5.7	medium	ZH501	Egypt	F35, F45, F46	>F5
Turell et al, 1985	Cx. pipiens	96.9	31	32	18.5	5	27	15.6	5	32	60	3	5				infected_feeding			6 -> 28	1_to_4w	15->21	2_to_3w	13-26°C	13 then 26°C	5.7	5.7	medium	ZH501	Egypt	F35, F45, F46	>F5
Turell et al, 1985	Cx. pipiens	80.8	21	26	11.8	2	17	7.7	2	26										4 -> 28	1_to_4w			13-26°C	13 then 26°C	5.7	5.7	medium	ZH501	Egypt	F35, F45, F46	>F5
Turell et al, 1985	Cx. pipiens	88.9	24	27	9.1	1	11	3.7	1	27	25	1	4				infected_feeding			5 -> 28	1_to_4w	5->21	2_to_3w	26°C	>25°C	5.7	5.7	medium	ZH501	Egypt	F35, F45, F46	>F5
Brustolin et al., 2017	Cx. pipiens	14.3	1	7	0	0	1	0	0	7								14	2w	14	2w			26°C (day) / 22°C (night)	26(d)/22(n)	5,7 log10 TCID50/mL	5.5	medium	strain 56/74	Spain	Colony	>F5
Brustolin et al., 2017	Cx. pipiens	20	1	5	0	0	3	0	0	5								14	2w	14	2w			26°C (day) / 22°C (night)	26(d)/22(n)	7 log10 TCID50/mL	6.8	medium	strain 56/74	Spain	Colony	>F5
Brustolin et al., 2017	Cx. pipiens	12.7	8	63	0	0	8	0	0	63								14	2w	14	2w			26°C (day) / 22°C (night)	26(d)/22(n)	5,7 log10 TCID50/mL	5.5	medium	strain 56/74	Spain	Colony	>F5
Brustolin et al., 2017	Cx. pipiens	7.7	3	39	66.6	2	3	5.1	2	39								14	2w	14	2w			26°C (day) / 22°C (night)	26(d)/22(n)	7 log10 TCID50/mL	6.8	medium	strain 56/74	Spain	Colony	>F5
Brustolin et al., 2017	Cx. pipiens	29	18	62	33.3	6	18	9.7	6	62	50	3	6	4.8	3	62	disseminated	14	2w	14	2w	14	2w	26°C (day) / 22°C (night)	26(d)/22(n)	7,5 log10 TCID50/mL	7.3	high	strain 56/74	Spain	Colony	>F5
McIntosh et al., 1973	Cx. theileri	100	25	25							50	1	2				infected_feeding	20 -> 22	3_to_4w			19	3w	26°C	>25°C	6.5 log10 SMICLD50 / 0.02mL	8.2 log10 SMICLD50/mL	high	unknown (wild type)	South Africa	F12	>F5
McIntosh et al., 1973	Cx. theileri	95.5	42	44							45.5	5	11				infected_feeding	19 -> 22	3_to_4w			18	3w	26°C	>25°C	8.0 log10 SMICLD50 / 0.02mL	9.7 log10 SMICLD50/mL	high	unknown (wild type)	South Africa	F12	>F5
McIntosh et al., 1973	Cx. theileri	91.7	22	24							71.4	5	7				infected_feeding	21 -> 22	4w			20	3w	26°C	>25°C	8.5 log10 SMICLD50 / 0.02mL	10.2 log10 SMICLD50/mL	high	unknown (wild type)	South Africa	F12	>F5
McIntosh et al., 1980	Cx. theileri	98.7	77	78														12 -> 34	2_to_>4w					25-26°C	>25°C	8	8	high	AN 1830	South Africa	F0, F3, F11	NA
McIntosh et al., 1980	Cx. theileri	75.7	53	70														12 -> 34	2_to_>4w					25-26°C	>25°C	6.4	6.4	medium	AN 1830	South Africa	F0, F3, F11	NA
McIntosh et al., 1980	Cx. theileri	68.2	30	44														12 -> 34	2_to_>4w					25-26°C	>25°C	5.3	5.3	medium	AN 1830	South Africa	F0, F3, F11	NA
McIntosh et al., 1980	Cx. theileri	68.2	30	44														12 -> 34	2_to_>4w					25-26°C	>25°C	5.3	5.3	medium	AN 1830	South Africa	F0, F3, F11	NA
McIntosh et al., 1980	Cx. theileri	53.3	16	30														12 -> 34	2_to_>4w					25-26°C	>25°C	4	4	low	AN 1830	South Africa	F0, F3, F11	NA
McIntosh et al., 1980	Cx. theileri										26	6	23				infected_feeding					11->13	2w	25-26°C	>25°C	8	8	high	AN 1830	South Africa	F0, F3, F11	NA
McIntosh et al., 1980	Cx. theileri										13	2	15				infected_feeding					19	3w	25-26°C	>25°C	6.4	6.4	medium	AN 1830	South Africa	F0, F3, F11	NA
McIntosh et al., 1980	Cx. theileri										70	7	10				infected_feeding					20	3w	25-26°C	>25°C	5.3	5.3	medium	AN 1830	South Africa	F0, F3, F11	NA
McIntosh et al., 1980	Cx. theileri										16	3	19				infected_feeding					21	3w	25-26°C	>25°C	5.3	5.3	medium	AN 1830	South Africa	F0, F3, F11	NA
Zakhia et al., 2018	Cx. pipiens	44.4	8	18	0	0	8	0	0	18	NA	NA	NA	0	0	18	disseminated	3	1w	3	1w	3	1w	27-29°C	>25°C	7.1	7.1	high	clone13	Lebanon	F1	F0/F1
Zakhia et al., 2018	Cx. pipiens	55	11	20	0	0	11	0	0	20	NA	NA	NA	0	0	20	disseminated	7	1w	7	1w	7	1w	27-29°C	>25°C	7.1	7.1	high	clone13	Lebanon	F1	F0/F1
Zakhia et al., 2018	Cx. pipiens	65	13	20	0	0	13	0	0	20	NA	NA	NA	0	0	20	disseminated	14	2w	14	2w	14	2w	27-29°C	>25°C	7.1	7.1	high	clone13	Lebanon	F1	F0/F1
Zakhia et al., 2018	Cx. pipiens	64.3	9	14	33.3	3	9	21.4	3	14	33.3	1	3	7.1	1	14	disseminated	19	3w	19	3w	19	3w	27-29°C	>25°C	7.1	7.1	high	clone13	Lebanon	F1	F0/F1
Vloet et al., 2017	Cx. pipiens	30	12	40										7.5	3	40		14	2w			14	2w	28°C	>25°C	5.3	5.3	medium	clone13	Netherlands	Colony	>F5
Vloet et al., 2017	Cx. pipiens	63.6	28	44										13.6	6	44		14	2w			14	2w	28°C	>25°C	7.3	7.3	high	clone13	Netherlands	Colony	>F5
Vloet et al., 2017	Cx. pipiens	73.5	25	34										23.5	8	34		14	2w			14	2w	28°C	>25°C	9.3	9.3	high	clone13	Netherlands	Colony	>F5
Vloet et al., 2017	Cx. pipiens	60	24	40										17.5	7	40		14	2w			14	2w	28°C	>25°C	9.3	9.3	high	clone13	Netherlands	F0	F0/F1
Vloet et al., 2017	Cx. pipiens	24.4	11	45										2.2	1	45		14	2w			14	2w	28°C	>25°C	8	8	high	clone13	Netherlands	F0	F0/F1
Vloet et al., 2017	Cx. pipiens	60	12	20										25	5	20		14	2w			14	2w	28°C	>25°C	8	8	high	strain 35/74	Netherlands	F0	F0/F1
Vloet et al., 2017	Cx. pipiens	0	0	14										0	0	14		14	2w			14	2w	20°C then 28°C	20 then 28	3	3	low	strain 35/74	Netherlands	Colony	>F5
Vloet et al., 2017	Cx. pipiens	91.3	21	23										30.4	7	23		13	2w			13	2w	20°C then 28°C	20 then 28	6.4	6.4	medium	strain 35/74	Netherlands	Colony	>F5
Vloet et al., 2017	Cx. pipiens	18.2	2	11										0	0	11		13	2w			13	2w	20°C then 28°C	20 then 28	5.7	5.7	medium	strain 35/74	Netherlands	Colony	>F5
Vloet et al., 2017	Cx. pipiens	18.2	2	11										0	0	11		12	2w			12	2w	20°C then 28°C	20 then 28	4.5	4.5	medium	strain 35/74	Netherlands	Colony	>F5
Vloet et al., 2017	Cx. pipiens	0	0	4										0	0	4		14	2w			14	2w	20°C then 28°C	20 then 28	2.5	2.5	low	strain 35/74	Netherlands	Colony	>F5
Vloet et al., 2017	Cx. pipiens	85.7	6	7										28.6	2	7		13	2w			13	2w	20°C then 28°C	20 then 28	5.2	5.2	medium	strain 35/74	Netherlands	Colony	>F5
Vloet et al., 2017	Cx. pipiens	11.1	1	9										11.1	1	9		13	2w			13	2w	20°C then 28°C	20 then 28	4.2	4.2	low	strain 35/74	Netherlands	Colony	>F5
Talavera et al., 2018	Cx. pipiens	68.2	15	22	33.3	5	15	15.6	5	22	80	4	5	18.2	4	22	disseminated	14	2w	14	2w	14	2w	26°C (day) / 22°C (night)	26(d)/22(n)	7.23 log10TCID50/ml	7.06	high	strain 56/74	Spain	Colony	>F5
Birnberg et al., 2019	Ae. vexans	6.3	1	16	100	1	1	6.3	1	16	0	0	1	0	0	16	disseminated	14	2w	14	2w	14	2w	22-26°C	22/26°C	7.5 log10 TCID50/ml	7.3	high	strain 56/74	Spain	F0	F0/F1
Birnberg et al., 2019	Ae. vexans	23.5	8	34	25	2	8	5.9	2	34	100	2	2	5.8	2	34	disseminated	14	2w	14	2w	14	2w	22-26°C	22/26°C	7.5 log10 TCID50/ml	7.3	high	strain 56/74	Spain	F0	F0/F1
Birnberg et al., 2019	Ae. vexans	33.3	5	15	60	3	5	20	3	15	100	3	3	20	3	15	disseminated	14	2w	14	2w	14	2w	22-26°C	22/26°C	7.5 log10 TCID50/ml	7.3	high	strain 56/74	Spain	F0	F0/F1
Birnberg et al., 2019	Ae. vexans										82.2	37	45				inoculated					7	1w	22-26°C	22/26°C	5.67 log10 TCID50	5.67 log10 TCID50	NA	strain 56/74	Spain	F0	F0/F1
Turell et al., 1988	Cx. pipiens	71.4	125	175														7	1w					26°C	>25°C	3,5 log10 PFU ingested/mosquito	6	medium	ZH501	Egypt	F73-F105	>F5
Turell et al., 1988	Cx. pipiens	67.6	127	188														7	1w					26°C	>25°C	4,5 log10 PFU ingested/mosquito	7	high	ZH501	Egypt	F73-F105	>F5
Turell et al., 1988	Cx. pipiens	83.1	54	65														7	1w					26°C	>25°C	3,3 log10 PFU ingested/mosquito	5.8	medium	ZH501	Egypt	F73-F105	>F5
Turell et al., 1988	Cx. pipiens	52.3	34	65														7	1w					26°C	>25°C	3,3 log10 PFU ingested/mosquito	5.8	medium	ZH501	Egypt	F73-F105	>F5
Turell et al., 1988	Cx. pipiens	82.2	37	45														7	1w					26°C	>25°C	3,6 log10 PFU ingested/mosquito	6.1	medium	ZH501	Egypt	F73-F105	>F5
Turell et al., 1988	Cx. pipiens	88.9	16	18														7	1w					26°C	>25°C	4,7 log10 PFU ingested/mosquito	7.2	high	ZH501	Egypt	F73-F105	>F5
Turell et al., 1988	Cx. pipiens	60.9	28	46														7	1w					26°C	>25°C	4,8 log10 PFU ingested/mosquito	7.3	high	ZH501	Egypt	F73-F105	>F5
Turell et al., 1988	Cx. pipiens	87.5	28	32														7	1w					26°C	>25°C	4,9 log10 PFU ingested/mosquito	7.4	high	ZH501	Egypt	F73-F105	>F5
Turell et al., 1988	Cx. pipiens	70.7	29	41														7	1w					26°C	>25°C	5,1 log10 PFU ingested/mosquito	7.6	high	ZH501	Egypt	F73-F105	>F5
Turell et al., 1988	Cx. pipiens	61.1	22	36														7	1w					26°C	>25°C	5,3 log10 PFU ingested/mosquito	7.8	high	ZH501	Egypt	F73-F105	>F5
Turell et al., 1988	Cx. pipiens	70	28	40														7	1w					26°C	>25°C	5,4 log10 PFU ingested/mosquito	7.9	high	ZH501	Egypt	F73-F105	>F5
Turell et al., 1988	Cx. pipiens	100	19	19														7	1w					26°C	>25°C	6,4 log10 PFU ingested/mosquito	8	high	ZH501	Egypt	F73-F105	>F5
Turell et al., 1988	Cx. pipiens	34.6	28	81														7	1w					26°C	>25°C	3,0 log10 PFU ingested/mosquito	5.5	medium	ZH501	Egypt	F73-F105	>F5
Turell et al., 1988	Cx. pipiens	2.3	1	44														7	1w					26°C	>25°C	3,3 log10 PFU ingested/mosquito	5.8	medium	ZH501	Egypt	F73-F105	>F5
Turell et al., 1988	Cx. pipiens	35.3	12	34														7	1w					26°C	>25°C	3,1 log10 PFU ingested/mosquito	5.6	medium	ZH501	Egypt	F73-F105	>F5
Turell et al., 1988	Cx. pipiens	55	22	40														7	1w					26°C	>25°C	4,7 log10 PFU ingested/mosquito	7.2	high	ZH501	Egypt	F73-F105	>F5
Turell et al., 1988	Cx. pipiens	75.5	74	98														7	1w					26°C	>25°C	5,6 log10 PFU ingested/mosquito	8.1	high	ZH501	Egypt	F73-F105	>F5
Turell et al., 1988	Cx. pipiens	53.1	17	32														7	1w					26°C	>25°C	5,2 log10 PFU ingested/mosquito	7.7	high	ZH501	Egypt	F73-F105	>F5
Turell et al., 1988	Cx. pipiens	77.4	41	53														7	1w					26°C	>25°C	5,3 log10 PFU ingested/mosquito	7.8	high	ZH501	Egypt	F73-F105	>F5
Turell et al., 1988	Cx. pipiens	86.3	101	117														7	1w					26°C	>25°C	5,3 log10 PFU ingested/mosquito	7.8	high	ZH501	Egypt	F73-F105	>F5
Turell et al., 1988	Cx. pipiens	53.8	14	26														7	1w					26°C	>25°C	5,4 log10 PFU ingested/mosquito	7.9	high	ZH501	Egypt	F73-F105	>F5
Turell et al., 1988	Cx. pipiens	85.7	6	7														7	1w					26°C	>25°C	6,9 log10 PFU ingested/mosquito	9.4	high	ZH501	Egypt	F73-F105	>F5
Faran et al., 1988	Cx. pipiens	100	68	68	4.4	3	68	4.4	3	68								1	1w	1	1w	1	1w	25-27°C	>25°C	4,4 -> 5,7 log10 PFU ingested/mosquito	6,9 to 8,2	high	ZH501	Egypt	F48-F64	>F5
Faran et al., 1988	Cx. pipiens	97.5	39	40	25.6	10	39	25	10	40								2	1w	2	1w	2	1w	25-27°C	>25°C	4,4 -> 5,7 log10 PFU ingested/mosquito	6,9 to 8,2	high	ZH501	Egypt	F48-F64	>F5
Faran et al., 1988	Cx. pipiens	90.5	38	42	18.4	7	38	16.7	7	42								3	1w	3	1w	3	1w	25-27°C	>25°C	4,4 -> 5,7 log10 PFU ingested/mosquito	6,9 to 8,2	high	ZH501	Egypt	F48-F64	>F5
Faran et al., 1988	Cx. pipiens	95.6	65	68	7.7	5	65	7.4	5	68								4	1w	4	1w	4	1w	25-27°C	>25°C	4,4 -> 5,7 log10 PFU ingested/mosquito	6,9 to 8,2	high	ZH501	Egypt	F48-F64	>F5
Faran et al., 1988	Cx. pipiens	90	18	20	38.9	7	18	35	7	20								5	1w	5	1w	5	1w	25-27°C	>25°C	4,4 -> 5,7 log10 PFU ingested/mosquito	6,9 to 8,2	high	ZH501	Egypt	F48-F64	>F5
Faran et al., 1988	Cx. pipiens	93.3	14	15	28.6	4	14	26.7	4	15								6	1w	6	1w	6	1w	25-27°C	>25°C	4,4 -> 5,7 log10 PFU ingested/mosquito	6,9 to 8,2	high	ZH501	Egypt	F48-F64	>F5
Faran et al., 1988	Cx. pipiens	97.2	35	36	22.9	8	35	22.2	8	36	100	4	4	36.4	4	11	disseminated	7	1w	7	1w	7	1w	25-27°C	>25°C	4,4 -> 5,7 log10 PFU ingested/mosquito	6,9 to 8,2	high	ZH501	Egypt	F48-F64	>F5
Faran et al., 1988	Cx. pipiens	96	24	25	41.7	10	24	40	10	25	80	8	10	32	8	25	disseminated	8	2w	8	2w	8	2w	25-27°C	>25°C	4,4 -> 5,7 log10 PFU ingested/mosquito	6,9 to 8,2	high	ZH501	Egypt	F48-F64	>F5
Faran et al., 1988	Cx. pipiens	90.9	10	11	60	6	10	54.5	6	11	83.3	5	6	45.5	5	11	disseminated	9	2w	9	2w	9	2w	25-27°C	>25°C	4,4 -> 5,7 log10 PFU ingested/mosquito	6,9 to 8,2	high	ZH501	Egypt	F48-F64	>F5
Faran et al., 1988	Cx. pipiens	96	24	25	41.7	10	24	40	10	25	100	10	10	40	10	25	disseminated	10	2w	10	2w	10	2w	25-27°C	>25°C	4,4 -> 5,7 log10 PFU ingested/mosquito	6,9 to 8,2	high	ZH501	Egypt	F48-F64	>F5
Faran et al., 1988	Cx. pipiens	100	27	27	25.9	7	27	25.9	7	27	100	7	7	25.9	7	27	disseminated	11	2w	11	2w	11	2w	25-27°C	>25°C	4,4 -> 5,7 log10 PFU ingested/mosquito	6,9 to 8,2	high	ZH501	Egypt	F48-F64	>F5
Faran et al., 1988	Cx. pipiens	93.8	15	16	20	3	15	18.8	3	16	100	3	3	18.8	3	16	disseminated	12	2w	12	2w	12	2w	25-27°C	>25°C	4,4 -> 5,7 log10 PFU ingested/mosquito	6,9 to 8,2	high	ZH501	Egypt	F48-F64	>F5
Faran et al., 1988	Cx. pipiens	100	3	3	66.7	2	3	66.7	2	3	100	2	2	66.7	2	3	disseminated	14	2w	14	2w	14	2w	25-27°C	>25°C	4,4 -> 5,7 log10 PFU ingested/mosquito	6,9 to 8,2	high	ZH501	Egypt	F48-F64	>F5
Faran et al., 1988	Cx. pipiens							6	6	100										0.5	1w			25-27°C	>25°C	6,7 log10 PFU ingested/mosquito	9.2	high	ZH501	Egypt	F48-F64	>F5
Faran et al., 1988	Cx. pipiens							9	9	100										1	1w			25-27°C	>25°C	6,7 log10 PFU ingested/mosquito	9.2	high	ZH501	Egypt	F48-F64	>F5
Faran et al., 1988	Cx. pipiens							22	22	100										2	1w			25-27°C	>25°C	6,7 log10 PFU ingested/mosquito	9.2	high	ZH501	Egypt	F48-F64	>F5
Moutailler et al., 2010	Ae. vexans							29.3	54	184										14	2w			28°C	>25°C	8.5	8.5	high	clone13	Germany	Colony	>F5
Moutailler et al., 2010	Ae. vexans							24.7	61	247										14	2w			28°C	>25°C	8.5	8.5	high	clone13	Germany	Colony	>F5
Moutailler et al., 2010	Ae. vexans							29	133	459										14	2w			28°C	>25°C	8.5	8.5	high	ZH548	Germany	Colony	>F5
Turell et al., 1991	Cx. pipiens										100	9	9				inoculated	7	1w	7	1w	7	1w	26°C	>25°C	1 PFU	1 PFU	NA	RVF MP-12	Egypt	F52-F119	>F5
Turell et al., 1991	Cx. pipiens										100	6	6				inoculated	7	1w	7	1w	7	1w	26°C	>25°C	1 PFU	1 PFU	NA	T1	Egypt	F52-F119	>F5
Turell et al., 1991	Cx. pipiens										100	7	7				inoculated	7	1w	7	1w	7	1w	26°C	>25°C	1 PFU	1 PFU	NA	ZH501	Egypt	F52-F119	>F5
Turell et al., 1991	Cx. pipiens	41.3	26	63	15.4	4	26	6.4	4	63	100	2	2	3.3	2	60	disseminated	7	1w	7	1w	7	1w	26°C	>25°C	10^4,1 PFU ingested	6.6	medium	RVF MP-12	Egypt	F52-F119	>F5
Turell et al., 1991	Cx. pipiens	39.7	23	58	4.3	1	23	1.7	1	58	NA	NA	NA	0	0	53	disseminated	7	1w	7	1w	7	1w	26°C	>25°C	10^4,1 PFU ingested	6.6	medium	ZH501	Egypt	F52-F119	>F5
Turell et al., 1991	Cx. pipiens	27.7	13	47	0	0	13	0	0	47	NA	NA	NA	0	0	47	disseminated	7	1w	7	1w	7	1w	26°C	>25°C	10^2 PFU ingested	4.5	medium	T1	Egypt	F52-F119	>F5
Turell et al, 1985	Cx. pipiens										80	28	35				inoculated					10->28	2_to_4w	13°C	<20°C	2 log10PFU	2 log10PFU	NA	ZH501	Egypt	F35, F45, F46	>F5
Turell et al, 1985	Cx. pipiens										92.3	36	39				inoculated					6->28	1_to_4w	15°C	<20°C	2 log10PFU	2 log10PFU	NA	ZH501	Egypt	F35, F45, F46	>F5
Turell et al, 1985	Cx. pipiens										100	13	13				inoculated					3->28	1_to_4w	13-26°C	13 then 26°C	2 log10PFU	2 log10PFU	NA	ZH501	Egypt	F35, F45, F46	>F5
Turell et al, 1985	Cx. pipiens										100	8	8				inoculated					2->28	1_to_4w	20°C	20-25°C	2 log10PFU	2 log10PFU	NA	ZH501	Egypt	F35, F45, F46	>F5
Turell et al, 1985	Cx. pipiens										100	37	37				inoculated					2->28	1_to_4w	13-26°C	13 then 26°C	2 log10PFU	2 log10PFU	NA	ZH501	Egypt	F35, F45, F46	>F5
Turell et al, 1985	Cx. pipiens										100	20	20				inoculated					1->28	1_to_4w	26°C	>25°C	2 log10PFU	2 log10PFU	NA	ZH501	Egypt	F35, F45, F46	>F5
Turell et al., 2014	Cx. pipiens	80	8	10	25	2	8	20	2	10								7	1w	7	1w			26°C	>25°C	7.5	7.5	high	ZH501	USA	F>180	>F5
Turell et al., 2014	Cx. pipiens	0	0	5	NA	NA	NA	0	0	5								7	1w	7	1w			26°C	>25°C	7.5	7.5	high	ZH501	USA	F18	>F5
Turell et al., 2014	Cx. pipiens	90	18	20	55.6	10	18	50	10	20								14	2w	14	2w			26°C	>25°C	7.5	7.5	high	ZH501	USA	F>180	>F5
Turell et al., 2014	Cx. pipiens	50	8	16	25	2	8	12.5	2	16								14	2w	14	2w			26°C	>25°C	7.5	7.5	high	ZH501	USA	F18	>F5
Turell et al., 2014	Cx. pipiens	78.6	11	14	54.5	6	11	42.9	6	14								21 or 28	3_to_4w	21 or 28	3_to_4w			26°C	>25°C	7.5	7.5	high	ZH501	USA	F>180	>F5
Turell et al., 2014	Cx. pipiens	66.7	6	9	16.7	1	6	11.1	1	9								21 or 28	3_to_4w	21 or 28	3_to_4w			26°C	>25°C	7.5	7.5	high	ZH501	USA	F18	>F5
Turell et al., 2014	Cx. pipiens	85	34	40	14.7	5	34	12.5	5	40								7	1w	7	1w			26°C	>25°C	>9	>9	high	ZH501	USA	F>180	>F5
Turell et al., 2014	Cx. pipiens	75	6	8	0	0	6	0	0	8								7	1w	7	1w			26°C	>25°C	>9	>9	high	ZH501	USA	F18	>F5
Turell et al., 2014	Cx. pipiens	90.7	39	43	25.6	10	39	23.3	10	43								14	2w	14	2w			26°C	>25°C	>9	>9	high	ZH501	USA	F>180	>F5
Turell et al., 2014	Cx. pipiens	77.8	7	9	42.9	3	7	33.3	3	9								14	2w	14	2w			26°C	>25°C	>9	>9	high	ZH501	USA	F18	>F5
Turell et al., 2014	Cx. pipiens	82	41	50	36.6	15	41	30	15	50								21 or 28	3_to_4w	21 or 28	3_to_4w			26°C	>25°C	>9	>9	high	ZH501	USA	F>180	>F5
Patrican et al., 1989	Cx. pipiens	83.1	123	148	21.1	26	123	17.6	26	148								7	1w	7	1w			25-27°C	>25°C	5.5 log10 PFU ingested	8	high	ZH501	Egypt	F97-110	>F5
Patrican et al., 1989	Cx. pipiens	63.6	7	11	85.7	6	7	54.5	6	11								7	1w	7	1w			25-27°C	>25°C	5.5 log10 PFU ingested	8.2	high	ZH501	Egypt	F97-110	>F5
Gad et al., 1989	Cx. pipiens	85	17	20							35.3	6	17	30	6	20	infected	9 -> 21	2_to_3w					25-29°C	>25°C	9.4 log10 SMICLD50/mL	9.4 log10 SMICLD50/mL	high	ZH501	Egypt	F0	F0/F1
Gad et al., 1989	Cx. pipiens	90	27	30							18.5	5	27	16.7	5	30	infected	9 -> 21	2_to_3w					25-29°C	>25°C	10.4 log10 SMICLD50/mL	10.4 log10 SMICLD50/mL	high	ZH501	Egypt	F0	F0/F1
Gad et al., 1989	Cx. pipiens	94.4	17	18							5.9	1	17	5.6	1	18	infected	9 -> 21	2_to_3w					25-29°C	>25°C	9.6 log10 SMICLD50/mL	9.6 log10 SMICLD50/mL	high	ZH501	Egypt	F0	F0/F1
Gad et al., 1989	Cx. pipiens	87.5	14	16							7.1	1	14	6.3	1	16	infected	9 -> 21	2_to_3w					25-29°C	>25°C	9.8 log10 SMICLD50/mL	9.8 log10 SMICLD50/mL	high	ZH501	Egypt	F0	F0/F1
Gad et al., 1989	Cx. pipiens	100	13	13							23.1	3	13	23.1	3	13	infected	9 -> 21	2_to_3w					25-29°C	>25°C	10.5 log10 SMICLD50/mL	10.5 log10 SMICLD50/mL	high	ZH501	Egypt	F0	F0/F1
Gad et al., 1989	Cx. pipiens	100	4	4							0	0	4	0	0	4	infected	9 -> 21	2_to_3w					25-29°C	>25°C	9.7 log10 SMICLD50/mL	9.7 log10 SMICLD50/mL	high	ZH501	Egypt	F0	F0/F1
Gad et al., 1989	Cx. pipiens	88.5	23	26							8.7	2	23	7.7	2	26	infected	9 -> 21	2_to_3w					25-29°C	>25°C	9.5 log10 SMICLD50/mL	9.5 log10 SMICLD50/mL	high	ZH501	Egypt	F1	F0/F1
Romoser et al., 1992	Cx. pipiens	81.8	112	137	45.5	51	112	37.2	51	137								2-> 21	1_to_3w	2-> 21	1_to_3w			26°C	>25°C	6.9 log10 PFU ingested	9.4	high	ZH501	Egypt	NA	>F5
Turell et al., 1987	Cx. pipiens										25	2	8				inoculated					1	1w	26°C	>25°C	2 log10 PFU	2 log10 PFU	NA	ZH501, Dak ArB 1976	Egypt	F44-72	>F5
Turell et al., 1987	Cx. pipiens										100	8	8				inoculated					2	1w	26°C	>25°C	2 log10 PFU	2 log10 PFU	NA	ZH501, Dak ArB 1976	Egypt	F44-72	>F5
Turell et al., 1987	Cx. pipiens										100	4	4				inoculated					3	1w	26°C	>25°C	2 log10 PFU	2 log10 PFU	NA	ZH501, Dak ArB 1976	Egypt	F44-72	>F5
Turell et al., 1987	Cx. pipiens										100	24	24				inoculated					4	1w	26°C	>25°C	2 log10 PFU	2 log10 PFU	NA	ZH501, Dak ArB 1976	Egypt	F44-72	>F5
Turell et al., 1987	Cx. pipiens										100	40	40				inoculated					6 -> 13	1_to_2w	26°C	>25°C	2 log10 PFU	2 log10 PFU	NA	ZH501, Dak ArB 1976	Egypt	F44-72	>F5
Turell et al., 1987	Cx. pipiens										100	8	8				inoculated					14 -> 20	3w	26°C	>25°C	2 log10 PFU	2 log10 PFU	NA	ZH501, Dak ArB 1976	Egypt	F44-72	>F5
Turell et al., 1987	Cx. pipiens										100	9	9				inoculated					21 -> 27	4w	26°C	>25°C	2 log10 PFU	2 log10 PFU	NA	ZH501, Dak ArB 1976	Egypt	F44-72	>F5
Turell et al., 1987	Cx. pipiens										100	7	7				inoculated					>28	>4w	26°C	>25°C	2 log10 PFU	2 log10 PFU	NA	ZH501, Dak ArB 1976	Egypt	F44-72	>F5
Faran et al., 1987	Cx. pipiens							56.6	47	83	89.4	42	47	50.6	42	83	disseminated			8 -> 9	2w	8 -> 9	2w	26°C	>25°C	5.6 to 6.9 log10 pfu ingested	8.1 to 9.4	high	ZH501	Egypt	F51-F75	>F5
Faran et al., 1987	Cx. pipiens							25.8	24	93	87.5	21	24	22.6	21	93	disseminated			7 -> 8	2w	7 -> 8	2w	26°C	>25°C	5.6 to 6.9 log10 pfu ingested	8.1 to 9.4	high	ZH501	Egypt	F51-F75	>F5
Faran et al., 1987	Cx. pipiens							50	29	58	65.5	19	29	32.8	19	58	disseminated			7 -> 8	2w	7 -> 8	2w	26°C	>25°C	5.6 to 6.9 log10 pfu ingested	8.1 to 9.4	high	ZH501	Egypt	F51-F75	>F5
Niklasson et al., 1985	Cx. pipiens													20.9	42	201						7 -> 12	2w	25->29°C	>25°C	NA	NA	NA	ZH501	Egypt	NA	NA
Hartman et al., 2021	Ae. vexans	42.3	22	52	13.6	3	22	5.8	3	52	33.3	1	3	1.9	1	52	disseminated	14	2w	14	2w	14	2w	26°C	>25°C	2.1x10^6 to 7.8x10^6	6.3 to 6.9	medium	Kenya-128B-15	USA	F0	F0/F1
