# Supplementary material for: Vector Competence of Mediterranean Mosquitoes for Rift Valley Fever Virus: A Meta-Analysis
Source: Pathogens. 2022 Apr 23;11(5):503. doi: 10.3390/pathogens11050503 (PMC9146998; doi:10.3390/pathogens11050503)
Supplement: Supplementary file 1 [file pathogens-11-00503-s001.zip › Supplementary material - Text S1.R]

## ---------------------------
##
## Script name: 
##
## Purpose of script:
##
## Author: Alex DROUIN
##
## Date Created: 2022-03-11

rm(list=ls())
setwd(dirname(rstudioapi::getActiveDocumentContext()$path))

library(ggplot2)
library(meta)
library(metafor)
library(forestplot)
library(dmetar)

#/!\ in data and in this script, outcome is called 'transmission among infected", 
#but we only kept values of "Status of mosquitoes tested for transmission" having "disseminated"

################################################################################
# reading and formatting data ##################################################
################################################################################

data <- read.csv2("Supplementary material - Table S2.csv")

# setting a unique identifiant for each mosquito pool
data$ID <- 1:nrow(data)

#changing "" to NA in data 
data[data$dpe_infection_cat == "", "dpe_infection_cat"] <- NA
data[data$dpe_dissemination_cat == "", "dpe_dissemination_cat"] <- NA
data[data$dpe_transmission_cat == "", "dpe_transmission_cat"] <- NA

##### erasing data on transmission among infected (and not disseminated)
table(data$Status_of_Mosquitoes_tested_for_transmission)

data[data$Status_of_Mosquitoes_tested_for_transmission == "infected" |
       data$Status_of_Mosquitoes_tested_for_transmission == "infected_feeding" |
       data$Status_of_Mosquitoes_tested_for_transmission == "inoculated_and_infected", c("Transmission_among_infected",
                                                                                         "n_transmission_among_infected",
                                                                                         "n_tested_transmission_among_infected")] <- NA
# converting data to numeric
data$Infection <- as.numeric(as.character(data$Infection))
data$Dissemination_among_infected <- as.numeric(as.character(data$Dissemination_among_infected))
data$Dissemination <- as.numeric(as.character(data$Dissemination))
data$Transmission_among_infected <- as.numeric(as.character(data$Transmission_among_infected))
data$Transmission <-as.numeric(as.character(data$Transmission))

##### dataframe per specie

data_caspius  <- data[data$Specie == "Ae. caspius", ]
data_detritus <- data[data$Specie == "Ae. detritus", ]
data_vexans   <- data[data$Specie == "Ae. vexans", ]
data_pipiens  <- data[data$Specie == "Cx. pipiens", ]
data_theileri <- data[data$Specie == "Cx. theileri",]

data_species <- list(data_caspius, data_detritus, data_vexans, data_pipiens, data_theileri)

################################################################################
# data description #############################################################
################################################################################

#Size of database

#Infection
length(table(data[!is.na(data$Infection), "Reference"]))
#28 references
length(data[!is.na(data$Infection), "Reference"])
#182 mosquito pools


#Dissemination/infected
length(table(data[!is.na(data$Dissemination_among_infected), "Reference"]))
#19 references
length(data[!is.na(data$Dissemination_among_infected), "Reference"])
#95 mosquito pools


#Dissemination
length(table(data[!is.na(data$Dissemination), "Reference"]))
#24 references
length(data[!is.na(data$Dissemination), "Reference"])
#171 mosquito pools


#Transmission/infected
length(table(data[!is.na(data$Transmission_among_infected), "Reference"]))
#18 references
length(data[!is.na(data$Transmission_among_infected), "Reference"])
#65 mosquito pools


#Transmission
length(table(data[!is.na(data$Transmission), "Reference"]))
#20 references
length(data[!is.na(data$Transmission), "Reference"])
#119 mosquito pools


# plottnig the results
size_data <- data.frame(Outcome = c("Infection", "Dissemination \n among infected", "Dissemination", "Transmission \n among disseminated", "Transmission",
                                    "Infection", "Dissemination \n among infected", "Dissemination", "Transmission \n among disseminated", "Transmission"),
                        N = c(length(table(data[!is.na(data$Infection), "Reference"])),
                              length(table(data[!is.na(data$Dissemination_among_infected), "Reference"])),
                              length(table(data[!is.na(data$Dissemination), "Reference"])),
                              length(table(data[!is.na(data$Transmission_among_infected), "Reference"])),
                              length(table(data[!is.na(data$Transmission), "Reference"])),
                              length(data[!is.na(data$Infection), "Reference"]),
                              length(data[!is.na(data$Dissemination_among_infected), "Reference"]),
                              length(data[!is.na(data$Dissemination), "Reference"]),
                              length(data[!is.na(data$Transmission_among_infected), "Reference"]),
                              length(data[!is.na(data$Transmission), "Reference"])),
                        Group = c(rep("References", 5), rep("Data", 5)))

ggplot(data=size_data, aes(x=Outcome, y=N, fill=Group)) +
  geom_bar(stat="identity", position=position_dodge2(reverse = TRUE)) +
  theme_minimal() + 
  theme(legend.title = element_blank())

ggsave("data size.jpg", width = 20, height = 20, dpi = 300, units = "cm")


#Creating a function to compute a table of data description (species x outcomes, max, min, mean, countries and ref)

data_description <- function(data_specie, outcome, n_outcome, n_tested_outcome){
  #data_specie is a list(), outcome, n_outcome and n_tested_outcome are vectors
  
  #creating empty data frames to be fulfilled and returned by the function
  output_data_description_row <- data.frame(NA)
  output_data_description <- data.frame()
  
  #double 'for' loop : species x outcomes
  for (i in 1:length(data_specie)) {
    
    for (j in 1:length(n_outcome)){
      
      #creating a temporary data frame of only one specie and one outcome   
      data_specie_outcome<- data_specie[[i]][!(is.na(data_specie[[i]][, n_outcome[j]])),]
      
      #calculating number of data for one specie and one outcome
      n_values <- nrow(data_specie_outcome)
      
      #calculating total size of  mosquito pool for species i and outcome j
      n_mosquitoes_tested <- sum(data_specie_outcome[, n_tested_outcome[j]])
      
      #same for max value
      max_value <- round(max(100*(data_specie_outcome[,n_outcome[j]]/data_specie_outcome[,n_tested_outcome[j]])), 1)
      
      #same for max value
      min_value <- round(min(100*(data_specie_outcome[,n_outcome[j]]/data_specie_outcome[,n_tested_outcome[j]])), 1)
      
      #same for min value
      mean_value <- round(mean(100*(data_specie_outcome[,n_outcome[j]]/data_specie_outcome[,n_tested_outcome[j]])), 1)
      
      #same for standard deviation value
      sd_value <- round(sd(100*(data_specie_outcome[,n_outcome[j]]/data_specie_outcome[,n_tested_outcome[j]])), 1)
      
      
      #creating a vector of summary values 
      outcome_values <- c(paste("n batches tested = ", n_values, sep = ""),
                          paste("n mosquitoes tested = ", n_mosquitoes_tested, sep = ""),
                          paste("Min - Max \n", min_value, " - ", max_value, sep = ""),
                          paste("Mean (se) \n", mean_value, " (", sd_value, ")", sep = ""))
      
      #creating a vector of countries names and number of time appearing in database 
      countries <- table(data_specie_outcome$Country)
      outcome_countries <- c()
      
      for (k in 1:length(countries)){
        
        outcome_countries <- paste(outcome_countries,
                                   names(countries[k]),
                                   sep = "\n")
        
      }
      
      #adding NA to fit right number of lines for the further cbind()
      if(identical(outcome_countries,character(0))){
        
        outcome_countries <- c(NA, NA, NA, NA)
        
      } else {
        
        outcome_countries <- c(outcome_countries, NA, NA, NA)
        
      }
      
      #same with references (without number of time used)
      references <- table(data_specie_outcome$Reference)
      outcome_references <- c()
      
      for(l in 1:length(references)){
        
        outcome_references <- paste(outcome_references,
                                    names(references[l]),
                                    sep = "\n")
        
      }
      
      #adding NA to fit right number of lines for the further cbind()
      if(identical(outcome_references, character(0))){
        
        outcome_references <- c(NA, NA, NA, NA)
        
      } else {
        
        outcome_references <- c(outcome_references, NA, NA, NA)
        
      }
      
      #creating a temporary data frame of the j occurrence, to be bind later
      sub_dataframe_description <- data.frame(outcome_values,
                                              outcome_countries,
                                              outcome_references)
      
      #changing name of columns with outcome name
      names(sub_dataframe_description) <- c(paste(outcome[j], "values"),
                                            paste(outcome[j], "Countries (n)"),
                                            paste(outcome[j], "References"))
      
      #merging the j outcome together 
      output_data_description_row <- cbind(output_data_description_row,
                                           sub_dataframe_description)
    }
    
    #erasing the NA column due to creation of a empty database at first
    output_data_description_row <- output_data_description_row[,2:ncol(output_data_description_row)]
    
    #adding the name of the i species to the output of the five outcome (j loop)
    output_data_description_row <- cbind(Species = rep(data_specie[[i]]$Specie[1], 4), output_data_description_row)
    
    #merging the i species
    output_data_description <- rbind(output_data_description, output_data_description_row)
    
    #erasing that temporary data.frame 
    output_data_description_row <- data.frame(NA)
  }
  return(output_data_description)
}


# running function
data_description_table <- data_description(data_specie = list(data_caspius, data_detritus, data_vexans, data_pipiens, data_theileri),
                                           outcome = c("IR", "DR/I", "DR", "TR/D", "TR"),
                                           n_outcome = c("n_infection", "n_dissemination_among_infected", "n_dissemination", "n_transmission_among_infected", "n_transmission"),
                                           n_tested_outcome = c("n_tested_infection", "n_tested_dissemination_among_infected", "n_tested_dissemination", "n_tested_transmission_among_infected", "n_tested_transmission"))

# export
write.csv2(data_description_table, "supplementary_table.csv",
           row.names = FALSE)


################################################################################
#### META-ANALYSIS #############################################################
################################################################################

### 1) Proportion transformation

#logit transfo
# to test for logit transfo, not defined in 0 or 1, we have to change 1 to 0.9999 and 0 to 0.0001
# we have to create new columns as the function transf.logit can't take a xi = k/n argument with k = 0 (we have to create the xi column)
data$Infection2 <- data$Infection/100
data$Dissemination_among_infected2 <- data$Dissemination_among_infected/100
data$Dissemination2 <- data$Dissemination/100
data$Transmission_among_infected2 <- data$Transmission_among_infected/100
data$Transmission2 <- data$Transmission/100

data[which(data$Infection2 == 0), "Infection2"] <- 0.00001
data[which(data$Dissemination_among_infected2 == 0), "Dissemination_among_infected2"] <- 0.00001
data[which(data$Dissemination2 == 0), "Dissemination2"] <- 0.00001
data[which(data$Transmission_among_infected2 == 0), "Transmission_among_infected2"] <- 0.00001
data[which(data$Transmission2 == 0), "Transmission2"] <- 0.00001

data[which(data$Infection2 == 1), "Infection2"] <- 0.99999
data[which(data$Dissemination_among_infected2 == 1), "Dissemination_among_infected2"] <- 0.99999
data[which(data$Dissemination2 == 1), "Dissemination2"] <- 0.99999
data[which(data$Transmission_among_infected2 == 1), "Transmission_among_infected2"] <- 0.99999
data[which(data$Transmission2 == 1), "Transmission2"] <- 0.99999


####infection
#no transformation
hist(data$Infection2)
qqnorm(data$Infection2, main = "Normal Q-Q Plot Infection")
qqline(data$Infection2)

#logit
infection.transf.logit <- transf.logit(xi = data$Infection2, ni = data$n_tested_infection)
hist(infection.transf.logit, breaks = 10)
qqnorm(infection.transf.logit)
qqline(infection.transf.logit)

#double arcsin
infection.transf.pft <- transf.pft(xi = data$n_infection/data$n_tested_infection, ni = data$n_tested_infection)
hist(infection.transf.pft, breaks = 10)
qqnorm(infection.transf.pft, main = "Normal Q-Q Plot Infection - PFT transformation")
qqline(infection.transf.pft)
# best transformation


#### Dissemination among infected 
#no transformation
hist(data$Dissemination_among_infected2)
qqnorm(data$Dissemination_among_infected2, main = "Normal Q-Q Plot Dissemination/infected")
qqline(data$Dissemination_among_infected2)

#logit
dissemination_among_infected.transf.logit <- transf.logit(xi = data$Dissemination_among_infected2, ni = data$n_tested_dissemination_among_infected)
hist(dissemination_among_infected.transf.logit, breaks = 10)
qqnorm(dissemination_among_infected.transf.logit)
qqline(dissemination_among_infected.transf.logit)

#double arcsin
dissemination.among.infected.transf.pft <- transf.pft(xi = data$n_dissemination_among_infected/data$n_tested_dissemination_among_infected, ni = data$n_tested_dissemination_among_infected)
hist(dissemination.among.infected.transf.pft, breaks = 10)
qqnorm(dissemination.among.infected.transf.pft, main = "Normal Q-Q Plot Dissemination/infected - PFT Transformation")
qqline(dissemination.among.infected.transf.pft)
# best transformation


###dissemination
#no transfo
hist(data$Dissemination2)
qqnorm(data$Dissemination2, main = "Normal Q-Q Plot Dissemination")
qqline(data$Dissemination2)
#shapiro wilk test significant : not normal

#logit
dissemination.transf.logit <- transf.logit(xi = data$Dissemination2, ni = data$n_tested_dissemination)
hist(dissemination.transf.logit, breaks = 10)
qqnorm(dissemination.transf.logit)
qqline(dissemination.transf.logit)

#double arcsin
dissemination.transf.pft <- transf.pft(xi = data$n_dissemination/data$n_tested_dissemination, ni = data$n_tested_dissemination)
hist(dissemination.transf.pft, breaks = 10)
qqnorm(dissemination.transf.pft, main = "Normal Q-Q Plot Dissemination - PFT transformation")
qqline(dissemination.transf.pft)
# best transformation


### transmission among infected
#no transformation
hist(data$Transmission_among_infected2)
qqnorm(data$Transmission_among_infected2, main = "Normal Q-Q Plot Transmission/disseminated")
qqline(data$Transmission_among_infected2)

#logit
transmission_among_infected.transf.logit <- transf.logit(xi = data$Transmission_among_infected2, ni = data$n_tested_transmission_among_infected)
hist(transmission_among_infected.transf.logit, breaks = 10)
qqnorm(transmission_among_infected.transf.logit)
qqline(transmission_among_infected.transf.logit)

#double arcsin
transmission.among.infected.transf.pft <- transf.pft(xi = data$n_transmission_among_infected/data$n_tested_transmission_among_infected, ni = data$n_tested_transmission_among_infected)
hist(transmission.among.infected.transf.pft, breaks = 10)
qqnorm(transmission.among.infected.transf.pft, main = "Normal Q-Q Plot Transmission/disseminated - PFT transformation")
qqline(transmission.among.infected.transf.pft)
# best transformation

### transmission
#no transformation
hist(data$Transmission2)
qqnorm(data$Transmission2, main = "Normal Q-Q Plot Transmission")
qqline(data$Transmission2)

#logit
transmission.transf.logit <- transf.logit(xi = data$Transmission2, ni = data$n_tested_transmission)
hist(transmission.transf.logit, breaks = 10)
qqnorm(transmission.transf.logit)
qqline(transmission.transf.logit)


#double arcsin
transmission.transf.pft <- transf.pft(xi = data$n_transmission/data$n_tested_transmission, ni = data$n_tested_transmission)
hist(transmission.transf.pft, breaks = 10)
qqnorm(transmission.transf.pft, main = "Normal Q-Q Plot Transmission - PFT transformation")
qqline(transmission.transf.pft)
# best transformation

# we keep double arcsine Freeman-Tukey transformation


### 2) Effect size and heterogeneity assessment

overall_analysis <- function(xi, ni, data){
  # fitting the individuals effect size (ies)
  ies.da <- escalc(xi = xi, ni = ni, data = data, measure = "PFT", add = 0)
  
  # calculating the pool effect size (pes) 
  pes.da <- rma(yi, vi, data = ies.da, method = "REML")
  
  #transforming back (inverse function of double arcsin), and printing the overall estimate of infection
  pes <- predict(pes.da, transf = transf.ipft.hm, targ = list(ni = ni))
  
  print("overall estimate") ; print(pes)
  
  print("random effect model")
  print(pes.da)
  print(confint(pes.da))
}

overall_analysis(xi = data$n_infection, ni = data$n_tested_infection, data = data)
#[1] "overall estimate"
#
#pred  ci.lb  ci.ub  cr.lb  cr.ub 
#0.6489 0.5999 0.6965 0.0785 1.0000 
#
#[1] "random effect model"
#
#Random-Effects Model (k = 182; tau^2 estimator: REML)
#
#tau^2 (estimated amount of total heterogeneity): 0.0945 (SE = 0.0112)
#tau (square root of estimated tau^2 value):      0.3075
#I^2 (total heterogeneity / total variability):   94.12%
#H^2 (total variability / sampling variability):  17.01
#
#Test for Heterogeneity:
#  Q(df = 181) = 2360.6016, p-val < .0001
#
#Model Results:
#  
#  estimate      se     zval    pval   ci.lb   ci.ub 
#0.9279  0.0243  38.2025  <.0001  0.8803  0.9755  *** 
#  
#  ---
#  Signif. codes:  0 '***' 0.001 '**' 0.01 '*' 0.05 '.' 0.1 ' ' 1
#
#
#estimate   ci.lb   ci.ub 
#tau^2    0.0945  0.0764  0.1227 
#tau      0.3075  0.2764  0.3502 
#I^2(%)  94.1199 92.8220 95.4058 
#H^2     17.0065 13.9315 21.7665

#Q test significant so tau2 (between study variance) different from 0 : effect sizes are heterogenous
#I2 proportion of heterogeneity that is between study variance = 94% > 75% so there is high heterogeneity


overall_analysis(xi = data$n_dissemination_among_infected, ni = data$n_tested_dissemination_among_infected, data = data)
#[1] "overall estimate"
#
#pred  ci.lb  ci.ub  cr.lb  cr.ub 
#0.2425 0.1856 0.3031 0.0000 0.7788 
#
#[1] "random effect model"
#
#Random-Effects Model (k = 95; tau^2 estimator: REML)
#
#tau^2 (estimated amount of total heterogeneity): 0.0626 (SE = 0.0121)
#tau (square root of estimated tau^2 value):      0.2502
#I^2 (total heterogeneity / total variability):   84.61%
#H^2 (total variability / sampling variability):  6.50
#
#Test for Heterogeneity:
#  Q(df = 94) = 445.3013, p-val < .0001
#
#Model Results:
#  
#  estimate      se     zval    pval   ci.lb   ci.ub 
#0.5491  0.0300  18.3229  <.0001  0.4904  0.6079  *** 
#  
#  ---
#  Signif. codes:  0 '***' 0.001 '**' 0.01 '*' 0.05 '.' 0.1 ' ' 1
#
#
#estimate   ci.lb   ci.ub 
#tau^2    0.0626  0.0452  0.1013 
#tau      0.2502  0.2125  0.3183 
#I^2(%)  84.6138 79.8589 89.8949 
#H^2      6.4993  4.9650  9.8960 

# same conclusion

overall_analysis(xi = data$n_dissemination, ni = data$n_tested_dissemination, data = data)
#[1] "overall estimate"
#
#pred  ci.lb  ci.ub  cr.lb  cr.ub 
#0.1271 0.1032 0.1527 0.0000 0.4847 
#
#[1] "random effect model"
#
#Random-Effects Model (k = 171; tau^2 estimator: REML)
#
#tau^2 (estimated amount of total heterogeneity): 0.0364 (SE = 0.0052)
#tau (square root of estimated tau^2 value):      0.1909
#I^2 (total heterogeneity / total variability):   85.48%
#H^2 (total variability / sampling variability):  6.89
#
#Test for Heterogeneity:
#  Q(df = 170) = 1053.7311, p-val < .0001
#
#Model Results:
#  
#  estimate      se     zval    pval   ci.lb   ci.ub 
#0.3953  0.0169  23.3899  <.0001  0.3622  0.4285  *** 
#  
#  ---
#  Signif. codes:  0 '***' 0.001 '**' 0.01 '*' 0.05 '.' 0.1 ' ' 1
#
#
#estimate   ci.lb   ci.ub 
#tau^2    0.0364  0.0286  0.0512 
#tau      0.1909  0.1690  0.2263 
#I^2(%)  85.4772 82.1914 89.2129 
#H^2      6.8857  5.6153  9.2703 
#

# same conclusion

overall_analysis(xi = data$n_transmission_among_infected, ni = data$n_tested_transmission_among_infected, data = data)
#[1] "overall estimate"
#
#pred  ci.lb  ci.ub  cr.lb  cr.ub 
#0.8327 0.7265 0.9220 0.0833 1.0000 
#
#[1] "random effect model"
#
#Random-Effects Model (k = 65; tau^2 estimator: REML)
#
#tau^2 (estimated amount of total heterogeneity): 0.1052 (SE = 0.0263)
#tau (square root of estimated tau^2 value):      0.3243
#I^2 (total heterogeneity / total variability):   80.92%
#H^2 (total variability / sampling variability):  5.24
#
#Test for Heterogeneity:
#  Q(df = 64) = 293.5648, p-val < .0001
#
#Model Results:
#  
#  estimate      se     zval    pval   ci.lb   ci.ub 
#1.0623  0.0486  21.8650  <.0001  0.9671  1.1576  *** 
#  
#  ---
#  Signif. codes:  0 '***' 0.001 '**' 0.01 '*' 0.05 '.' 0.1 ' ' 1
#
#
#estimate   ci.lb   ci.ub 
#tau^2    0.1052  0.0626  0.1711 
#tau      0.3243  0.2503  0.4136 
#I^2(%)  80.9162 71.6400 87.3395 
#H^2      5.2401  3.5261  7.8986 

# same conclusion

overall_analysis(xi = data$n_transmission, ni = data$n_tested_transmission, data = data)
#[1] "overall estimate"
#
#pred  ci.lb  ci.ub  cr.lb  cr.ub 
#0.0825 0.0593 0.1083 0.0000 0.3753 
#
#[1] "random effect model"
#
#Random-Effects Model (k = 119; tau^2 estimator: REML)
#
#tau^2 (estimated amount of total heterogeneity): 0.0280 (SE = 0.0055)
#tau (square root of estimated tau^2 value):      0.1673
#I^2 (total heterogeneity / total variability):   75.18%
#H^2 (total variability / sampling variability):  4.03
#
#Test for Heterogeneity:
#  Q(df = 118) = 486.5189, p-val < .0001
#
#Model Results:
#  
#  estimate      se     zval    pval   ci.lb   ci.ub 
#0.3383  0.0191  17.7390  <.0001  0.3009  0.3757  *** 
#  
#  ---
#  Signif. codes:  0 '***' 0.001 '**' 0.01 '*' 0.05 '.' 0.1 ' ' 1
#
#
#estimate   ci.lb   ci.ub 
#tau^2    0.0280  0.0183  0.0401 
#tau      0.1673  0.1354  0.2001 
#I^2(%)  75.1848 66.4901 81.2533 
#H^2      4.0298  2.9842  5.3343 

# same conclusion


# Conclusion : there is high heterogeneity for the 5 outcomes, so there is need to perform subgroup analysis and meta regression


### 3) multilevel analysis (considering paper as random effect), as there is several measure in same paper
## A) Overall


overall_analysis_multilevel <- function(xi, ni, data, indicator_name){
  # fitting the individuals effect size (ies)
  ies.da <- escalc(xi = xi, ni = ni, data = data, measure = "PFT", add = 0)
  
  # calculating the pool effect size (pes) 
  pes.da.mv <- rma.mv(yi, vi, data = ies.da, method = "REML",
                      random = list(~1|Reference/ID))
  
  
  #transforming back (inverse function of double arcsin), and printing the overall estimate of infection
  pes <- predict(pes.da.mv, transf = transf.ipft.hm, targ = list(ni = ni))
  
  #compute variance distribution among 3 levels (see Harrer et al. 2019, p179)
  var.distrib <- mlm.variance.distribution(x = pes.da.mv)
  
  png(paste(indicator_name, " variance distribution.png"))
  plot(var.distrib)
  dev.off()
  
  #assessing if 3 levels are needed (see Harrer et al. 2019, p182)
  pes.da.mv.level2removed <-rma.mv(yi, vi, data = ies.da, method = "REML",
                                   random = list(~1|Reference/ID),
                                   sigma2 = c(0, NA))
  pes.da.mv.level3removed <-rma.mv(yi, vi, data = ies.da, method = "REML",
                                   random = list(~1|Reference/ID),
                                   sigma2 = c(NA, 0)) 
  anova1 <- anova(pes.da.mv, pes.da.mv.level2removed)
  anova2 <- anova(pes.da.mv, pes.da.mv.level3removed)
  
  
  print("overall estimate") ; print(pes)
  
  print("random effect model")
  print(pes.da.mv)
  print(confint(pes.da.mv))
  
  print("variance distribution") ; print(var.distrib)
  plot(var.distrib)
  
  print("model selection")
  print("drop Reference level (level3)") ;print(anova1)
  print("drop Reference/ID level (level2)") ; print(anova2)
}


overall_analysis_multilevel(xi = data$n_infection, ni = data$n_tested_infection, data = data,
                            indicator_name = "Infection")
#[1] "overall estimate"
#
#pred  ci.lb  ci.ub  cr.lb  cr.ub 
#0.6613 0.5628 0.7538 0.0847 1.0000 
#
#[1] "random effect model"
#
#Multivariate Meta-Analysis Model (k = 182; method: REML)
#
#Variance Components:
#  
#  estim    sqrt  nlvls  fixed     factor 
#sigma^2.1  0.0513  0.2264     28     no     Reference 
#sigma^2.2  0.0423  0.2056    182     no  Reference/ID 
#
#Test for Heterogeneity:
#  Q(df = 181) = 2360.6016, p-val < .0001
#
#Model Results:
#  
#  estimate      se     zval    pval   ci.lb   ci.ub 
#0.9401  0.0486  19.3478  <.0001  0.8449  1.0353  *** 
#  
#  ---
#  Signif. codes:  0 '***' 0.001 '**' 0.01 '*' 0.05 '.' 0.1 ' ' 1
#
#
#estimate  ci.lb  ci.ub 
#sigma^2.1   0.0513 0.0268 0.1021 
#sigma.1     0.2264 0.1637 0.3195 
#
#estimate  ci.lb  ci.ub 
#sigma^2.2   0.0423 0.0318 0.0565 
#sigma.2     0.2056 0.1782 0.2377 
#
#[1] "variance distribution"
#% of total variance    I2
#Level 1            5.940689   ---
#  Level 2           42.507923 42.51
#Level 3           51.551388 51.55
#Total I2: 94.06% 
#[1] "model selection"
#[1] "drop Reference level (level3)"
#
#df      AIC      BIC     AICc   logLik     LRT   pval        QE 
#Full     3  44.6906  54.2861  44.8262 -19.3453                2360.6016 
#Reduced  2 117.1510 123.5480 117.2184 -56.5755 74.4604 <.0001 2360.6016 
#
#[1] "drop Reference/ID level (level2)"
#
#df      AIC      BIC     AICc    logLik      LRT   pval        QE 
#Full     3  44.6906  54.2861  44.8262  -19.3453                 2360.6016 
#Reduced  2 568.2931 574.6901 568.3605 -282.1465 525.6025 <.0001 2360.6016 

#New overall estimate, high heterogeneity (half for level 2 half for level 3)
# model selection : 3 levels model is appropriate
# conclusion : we have to perform a three levels model subgroup analysis


overall_analysis_multilevel(xi = data$n_dissemination_among_infected, ni = data$n_tested_dissemination_among_infected, data = data,
                            indicator_name = "Dissemination among infected")
#[1] "overall estimate"
#
#pred  ci.lb  ci.ub  cr.lb  cr.ub 
#0.2475 0.1565 0.3485 0.0000 0.7995 
#
#[1] "random effect model"
#
#Multivariate Meta-Analysis Model (k = 95; method: REML)
#
#Variance Components:
#  
#  estim    sqrt  nlvls  fixed     factor 
#sigma^2.1  0.0280  0.1673     19     no     Reference 
#sigma^2.2  0.0374  0.1935     95     no  Reference/ID 
#
#Test for Heterogeneity:
#  Q(df = 94) = 445.3013, p-val < .0001
#
#Model Results:
#  
#  estimate      se     zval    pval   ci.lb   ci.ub 
#0.5541  0.0489  11.3203  <.0001  0.4582  0.6501  *** 
#  
#  ---
#  Signif. codes:  0 '***' 0.001 '**' 0.01 '*' 0.05 '.' 0.1 ' ' 1
#
#
#estimate  ci.lb  ci.ub 
#sigma^2.1   0.0280 0.0082 0.0778 
#sigma.1     0.1673 0.0905 0.2790 
#
#estimate  ci.lb  ci.ub 
#sigma^2.2   0.0374 0.0217 0.0623 
#sigma.2     0.1935 0.1475 0.2496 
#
#[1] "variance distribution"
#% of total variance    I2
#Level 1            14.82429   ---
#  Level 2            48.73206 48.73
#Level 3            36.44365 36.44
#Total I2: 85.18% 
#[1] "model selection"
#[1] "drop Reference level (level3)"
#
#df     AIC     BIC    AICc   logLik     LRT   pval       QE 
#Full     3 36.5873 44.2172 36.8540 -15.2937                445.3013 
#Reduced  2 47.2906 52.3772 47.4225 -21.6453 12.7033 0.0004 445.3013 
#
#[1] "drop Reference/ID level (level2)"
#
#df      AIC      BIC     AICc   logLik     LRT   pval       QE 
#Full     3  36.5873  44.2172  36.8540 -15.2937                445.3013 
#Reduced  2 116.9496 122.0362 117.0815 -56.4748 82.3622 <.0001 445.3013

# same conclusion

overall_analysis_multilevel(xi = data$n_dissemination, ni = data$n_tested_dissemination, data = data,
                            indicator_name = "Dissemination")
#[1] "overall estimate"
#
#pred  ci.lb  ci.ub  cr.lb  cr.ub 
#0.1418 0.0933 0.1969 0.0000 0.5387 
#
#[1] "random effect model"
#
#Multivariate Meta-Analysis Model (k = 171; method: REML)
#
#Variance Components:
#  
#  estim    sqrt  nlvls  fixed     factor 
#sigma^2.1  0.0191  0.1381     24     no     Reference 
#sigma^2.2  0.0229  0.1514    171     no  Reference/ID 
#
#Test for Heterogeneity:
#  Q(df = 170) = 1053.7311, p-val < .0001
#
#Model Results:
#  
#  estimate      se     zval    pval   ci.lb   ci.ub 
#0.4146  0.0341  12.1653  <.0001  0.3478  0.4814  *** 
#  
#  ---
#  Signif. codes:  0 '***' 0.001 '**' 0.01 '*' 0.05 '.' 0.1 ' ' 1
#
#
#estimate  ci.lb  ci.ub 
#sigma^2.1   0.0191 0.0071 0.0454 
#sigma.1     0.1381 0.0841 0.2130 
#
#estimate  ci.lb  ci.ub 
#sigma^2.2   0.0229 0.0157 0.0330 
#sigma.2     0.1514 0.1255 0.1816 
#
#[1] "variance distribution"
#% of total variance    I2
#Level 1            12.84897   ---
#  Level 2            47.58136 47.58
#Level 3            39.56967 39.57
#Total I2: 87.15% 
#[1] "model selection"
#[1] "drop Reference level (level3)"
#
#df      AIC      BIC     AICc  logLik     LRT   pval        QE 
#Full     3 -35.8858 -26.4784 -35.7412 20.9429                1053.7311 
#Reduced  2 -17.5063 -11.2347 -17.4344 10.7531 20.3795 <.0001 1053.7311 
#
#[1] "drop Reference/ID level (level2)"
#
#df      AIC      BIC     AICc   logLik      LRT   pval        QE 
#Full     3 -35.8858 -26.4784 -35.7412  20.9429                 1053.7311 
#Reduced  2 142.9925 149.2641 143.0644 -69.4963 180.8783 <.0001 1053.7311 
#

# same conclusion


overall_analysis_multilevel(xi = data$n_transmission_among_infected, ni = data$n_tested_transmission_among_infected, data = data,
                            indicator_name = "Transmission among infected")
#[1] "overall estimate"
#
#pred  ci.lb  ci.ub  cr.lb  cr.ub 
#0.7758 0.5884 0.9280 0.0426 1.0000 
#
#[1] "random effect model"
#
#Multivariate Meta-Analysis Model (k = 65; method: REML)
#
#Variance Components:
#  
#  estim    sqrt  nlvls  fixed     factor 
#sigma^2.1  0.0854  0.2923     18     no     Reference 
#sigma^2.2  0.0162  0.1274     65     no  Reference/ID 
#
#Test for Heterogeneity:
#  Q(df = 64) = 293.5648, p-val < .0001
#
#Model Results:
#  
#  estimate      se     zval    pval   ci.lb   ci.ub 
#1.0098  0.0791  12.7599  <.0001  0.8547  1.1649  *** 
#  
#  ---
#  Signif. codes:  0 '***' 0.001 '**' 0.01 '*' 0.05 '.' 0.1 ' ' 1
#
#
#estimate  ci.lb  ci.ub 
#sigma^2.1   0.0854 0.0383 0.2053 
#sigma.1     0.2923 0.1956 0.4531 
#
#estimate  ci.lb  ci.ub 
#sigma^2.2   0.0162 0.0042 0.0408 
#sigma.2     0.1274 0.0649 0.2021 
#
#[1] "variance distribution"
#% of total variance    I2
#Level 1            19.61229   ---
#  Level 2            12.82544 12.83
#Level 3            67.56227 67.56
#Total I2: 80.39% 
#[1] "model selection"
#[1] "drop Reference level (level3)"
#
#df     AIC     BIC    AICc   logLik     LRT   pval       QE 
#Full     3 33.4369 39.9136 33.8369 -13.7185                293.5648 
#Reduced  2 66.8568 71.1746 67.0535 -31.4284 35.4199 <.0001 293.5648 
#
#[1] "drop Reference/ID level (level2)"
#
#df     AIC     BIC    AICc   logLik     LRT   pval       QE 
#Full     3 33.4369 39.9136 33.8369 -13.7185                293.5648 
#Reduced  2 42.2096 46.5273 42.4063 -19.1048 10.7726 0.0010 293.5648 

# same conclusion

overall_analysis_multilevel(xi = data$n_transmission, ni = data$n_tested_transmission, data = data,
                            indicator_name = "Transmission")
#[1] "overall estimate"
#
#pred  ci.lb  ci.ub  cr.lb  cr.ub 
#0.0943 0.0473 0.1515 0.0000 0.4200 
#
#[1] "random effect model"
#
#Multivariate Meta-Analysis Model (k = 119; method: REML)
#
#Variance Components:
#  
#  estim    sqrt  nlvls  fixed     factor 
#sigma^2.1  0.0230  0.1517     20     no     Reference 
#sigma^2.2  0.0083  0.0910    119     no  Reference/ID 
#
#Test for Heterogeneity:
#  Q(df = 118) = 486.5189, p-val < .0001
#
#Model Results:
#  
#  estimate      se    zval    pval   ci.lb   ci.ub 
#0.3558  0.0389  9.1530  <.0001  0.2796  0.4320  *** 
#  
#  ---
#  Signif. codes:  0 '***' 0.001 '**' 0.01 '*' 0.05 '.' 0.1 ' ' 1
#
#
#estimate  ci.lb  ci.ub 
#sigma^2.1   0.0230 0.0103 0.0537 
#sigma.1     0.1517 0.1014 0.2318 
#
#estimate  ci.lb  ci.ub 
#sigma^2.2   0.0083 0.0035 0.0158 
#sigma.2     0.0910 0.0594 0.1255 
#
#[1] "variance distribution"
#% of total variance    I2
#Level 1            22.80140   ---
#  Level 2            20.43484 20.43
#Level 3            56.76376 56.76
#Total I2: 77.2% 
#[1] "model selection"
#[1] "drop Reference level (level3)"
#
#df      AIC      BIC     AICc  logLik     LRT   pval       QE 
#Full     3 -67.2057 -58.8936 -66.9951 36.6028                486.5189 
#Reduced  2 -30.7270 -25.1856 -30.6227 17.3635 38.4787 <.0001 486.5189 
#
#[1] "drop Reference/ID level (level2)"
#
#df      AIC      BIC     AICc  logLik     LRT   pval       QE 
#Full     3 -67.2057 -58.8936 -66.9951 36.6028                486.5189 
#Reduced  2 -48.5760 -43.0346 -48.4716 26.2880 20.6297 <.0001 486.5189

# same conclusion

# B) Multilevel subgroup analysis


subgroup_analysis_multilevel <- function(indicator_name, xi, ni, data, dpe, forestplot = FALSE, random){
  
  
  # we remove NA lines  
  data_without_na <- data[!is.na(data[,xi]),]
  
  # compute the individual effect size
  ies.da <- escalc(xi = data_without_na[, xi], ni = data_without_na[, ni],
                   data = data_without_na, 
                   measure = "PFT", add = 0)
  
  #compute a model on overall data to compute subgroup effect size and  obtain a pooled tau2
  if (length(table(ies.da$Specie))<2) { 
    
    subganal.specie.mv <- rma.mv(yi, vi, data = ies.da, method = "REML",
                                 random = random)
  }else{
    
    subganal.specie.mv <- rma.mv(yi, vi, data = ies.da, 
                                 mods = ~Specie, method = "REML",
                                 random = random)
  }
  
  #compute subgroups pooled effect size
  pes.subg.specie.mv <- predict(subganal.specie.mv,
                                transf = transf.ipft.hm, 
                                targ = list(ni = data_without_na[,ni]))
  
  #distribution of variance
  if (random == ~1|Reference/ID){
    var.distrib <- mlm.variance.distribution(x = subganal.specie.mv)
    png(paste(indicator_name, " variance distribution subgroups.png"))
    plot(var.distrib)
    dev.off()}
  
  
  #print subgroup analysis results
  print("subgroup analysis results") ; print(subganal.specie.mv)
  
  if (length(table(ies.da$Specie))<2) { 
    print(names(table(ies.da$Specie))) ; print(pes.subg.specie.mv)
  } else {
    #print pooled effect size in groups 
    print("pooled effect size within groups")
    print("Ae. caspius") ; print(pes.subg.specie.mv[data_without_na$Specie == "Ae. caspius"][1,])
    print("Ae. detritus") ; print(pes.subg.specie.mv[data_without_na$Specie == "Ae. detritus"][1,])
    print("Ae. vexans") ; print(pes.subg.specie.mv[data_without_na$Specie == "Ae. vexans"][1,])
    print("Cx. pipiens") ; print(pes.subg.specie.mv[data_without_na$Specie == "Cx. pipiens"][1,])
    print("Cx. theileri") ; print(pes.subg.specie.mv[data_without_na$Specie == "Cx. theileri"][1,])
  }
  
  # overall summary effect size 
  #first compute model / group to obtain pooled effect size in each group  (verifying if data exists first)
  if (sum(!is.na(data[data$Specie == "Ae. caspius", xi])) != 0) {
    pes.da.caspius.mv <- rma.mv(yi, vi, data = ies.da, mods = ~Specie == "Ae. caspius",
                                random = random)
  } else {
    pes.da.caspius.mv <- NULL
  }
  
  if (sum(!is.na(data[data$Specie == "Ae. detritus", xi])) != 0) {
    pes.da.detritus.mv <- rma.mv(yi, vi, data = ies.da, mods = ~Specie == "Ae. detritus",
                                 random = random)
  } else {
    pes.da.detritus.mv <- NULL
  }
  
  if (sum(!is.na(data[data$Specie == "Ae. vexans", xi])) != 0) {
    pes.da.vexans.mv <- rma.mv(yi, vi, data = ies.da, mods = ~Specie == "Ae. vexans",
                               random = random)
  } else {
    pes.da.vexans.mv <- NULL  
  }
  
  if (sum(!is.na(data[data$Specie == "Cx. pipiens", xi])) != 0) {
    pes.da.pipiens.mv <- rma.mv(yi, vi, data = ies.da, mods = ~Specie == "Cx. pipiens",
                                random = random)
  } else {
    pes.da.pipiens.mv <- NULL
  }
  
  if (sum(!is.na(data[data$Specie == "Cx. theileri", xi])) != 0) {
    pes.da.theileri.mv <- rma.mv(yi, vi, data = ies.da, mods = ~Specie == "Cx. theileri",
                                 random = random)
  } else {
    pes.da.theileri.mv <- NULL  
  }
  
  #combining statistics estimated and pooled tau2, to calculate a new overall summary effect size
  dat.samevar.mv <- data.frame(estimate = c((pes.da.caspius.mv$b)[1],
                                            (pes.da.detritus.mv$b)[1],
                                            (pes.da.vexans.mv$b)[1],
                                            (pes.da.pipiens.mv$b)[1],
                                            (pes.da.theileri.mv$b)[1]),
                               stderror = c((pes.da.caspius.mv$se)[1],
                                            (pes.da.detritus.mv$se)[1],
                                            (pes.da.vexans.mv$se)[1],
                                            (pes.da.pipiens.mv$se)[1],
                                            (pes.da.theileri.mv$se)[1]),
                               tau2 = subganal.specie.mv$tau2)
  
  #calculating the new overall summary effect with pooled effect size calculated separatly in each group and overall tau2
  pes.da.specie <- rma(estimate, sei = stderror, method = "REML", data = dat.samevar.mv)
  
  
  #transforming back the double arcsin
  pes.specie <- predict(pes.da.specie, transf = transf.ipft.hm, targ = list(ni = data[,ni]))
  
  #print recomputed summary effect size
  print("summary effect size") ; print(pes.specie)
  
  
  if (forestplot == TRUE){
    
    #creating dataframe to plot the forest plot 
    
    # individuals estimates extracted from ies and summary(ies)
    data_plot <- data.frame(cbind(Reference = summary(ies.da)$Reference,
                                  yi    = round(transf.ipft.hm(summary(ies.da)$yi, targs = list(ni = summary(ies.da)[,ni]))*100, 2),
                                  ci_lb = round(transf.ipft.hm(summary(ies.da)$ci.lb, targs = list(ni = summary(ies.da)[,ni]))*100, 2),
                                  ci_ub = round(transf.ipft.hm(summary(ies.da)$ci.ub, targs = list(ni = summary(ies.da)[,ni]))*100, 2),
                                  Specie = summary(ies.da)$Specie),
                            dpe = summary(ies.da)[,dpe])
    
    #adding a line for overall estimate
    data_plot <- rbind(data_plot, 
                       c(Reference = "Overall summary effect",
                         yi = round((pes.specie$pred*100),2),
                         ci_lb = round((pes.specie$ci.lb*100),2),
                         ci_ub = round((pes.specie$ci.ub*100),2),
                         Specie = "Summary",
                         dpe = NA))
    #adding one line/specie for groupe estimates
    if (length(table(ies.da$Specie))<2) { 
      data_plot <- rbind(data_plot,
                         c(Reference = paste(names(table(ies.da$Specie)), " subgroup"),
                           yi =    round(pes.subg.specie.mv$pred *100,2),
                           ci_lb = round(pes.subg.specie.mv$ci.lb *100,2),
                           ci_ub = round(pes.subg.specie.mv$ci.ub *100,2),
                           Specie = "Summary",
                           dpe = NA))
      
    } else {
      data_plot <- rbind(data_plot,
                         c(Reference = "Ae. caspius subgroup",
                           yi =    round(pes.subg.specie.mv[data_without_na$Specie == "Ae. caspius"][1]$pred *100,2),
                           ci_lb = round(pes.subg.specie.mv[data_without_na$Specie == "Ae. caspius"][1]$ci.lb *100,2),
                           ci_ub = round(pes.subg.specie.mv[data_without_na$Specie == "Ae. caspius"][1]$ci.ub *100,2),
                           Specie = "Summary",
                           dpe = NA),
                         c(Reference = "Ae. detritus subgroup",
                           yi =    round(pes.subg.specie.mv[data_without_na$Specie == "Ae. detritus"][1]$pred *100,2),
                           ci_lb = round(pes.subg.specie.mv[data_without_na$Specie == "Ae. detritus"][1]$ci.lb *100,2),
                           ci_ub = round(pes.subg.specie.mv[data_without_na$Specie == "Ae. detritus"][1]$ci.ub *100,2),
                           Specie = "Summary",
                           dpe = NA),
                         c(Reference = "Ae. vexans subgroup",
                           yi =    round(pes.subg.specie.mv[data_without_na$Specie == "Ae. vexans"][1]$pred *100,2),
                           ci_lb = round(pes.subg.specie.mv[data_without_na$Specie == "Ae. vexans"][1]$ci.lb *100,2),
                           ci_ub = round(pes.subg.specie.mv[data_without_na$Specie == "Ae. vexans"][1]$ci.ub *100,2),
                           Specie = "Summary",
                           dpe = NA),
                         c(Reference = "Cx. pipiens subgroup",
                           yi =    round(pes.subg.specie.mv[data_without_na$Specie == "Cx. pipiens"][1]$pred *100,2),
                           ci_lb = round(pes.subg.specie.mv[data_without_na$Specie == "Cx. pipiens"][1]$ci.lb *100,2),
                           ci_ub = round(pes.subg.specie.mv[data_without_na$Specie == "Cx. pipiens"][1]$ci.ub *100,2),
                           Specie = "Summary",
                           dpe = NA),
                         c(Reference = "Cx. theileri subgroup",
                           yi =    round(pes.subg.specie.mv[data_without_na$Specie == "Cx. theileri"][1]$pred *100,2),
                           ci_lb = round(pes.subg.specie.mv[data_without_na$Specie == "Cx. theileri"][1]$ci.lb *100,2),
                           ci_ub = round(pes.subg.specie.mv[data_without_na$Specie == "Cx. theileri"][1]$ci.ub *100,2),
                           Specie = "Summary",
                           dpe = NA))
    }
    
    data_plot$value_confint <- paste(data_plot$yi,
                                     " [",
                                     data_plot$ci_lb,
                                     " ; ", 
                                     data_plot$ci_ub,
                                     "]",
                                     sep = "")
    
    data_plot <- rbind(c(Reference = "Reference", yi = NA, ci_lb = NA, ci_ub = NA, Specie = "Specie", dpe = "DPE", value_confint = "p [IC95%]"),
                       data_plot)
    data_plot$yi <- as.numeric(as.character(data_plot$yi))
    data_plot$ci_lb <- as.numeric(as.character(data_plot$ci_lb))
    data_plot$ci_ub <- as.numeric(as.character(data_plot$ci_ub))
    
    #dataplot/specie
    
    data_plot_caspius <- data_plot[data_plot$Specie == "Ae. caspius",]
    data_plot_caspius <- rbind(data_plot[data_plot$Reference == "Reference",],
                               data_plot_caspius,
                               data_plot[data_plot$Reference == "Ae. caspius subgroup",])
    data_plot_caspius$IDPLOT <- 1:nrow(data_plot_caspius)
    
    data_plot_detritus <- data_plot[data_plot$Specie == "Ae. detritus",]
    data_plot_detritus <- rbind(data_plot[data_plot$Reference == "Reference",],
                                data_plot_detritus,
                                data_plot[data_plot$Reference == "Ae. detritus subgroup",])
    data_plot_detritus$IDPLOT <- 1:nrow(data_plot_detritus)
    
    data_plot_vexans <- data_plot[data_plot$Specie == "Ae. vexans",]
    data_plot_vexans <- rbind(data_plot[data_plot$Reference == "Reference",],
                              data_plot_vexans,
                              data_plot[data_plot$Reference == "Ae. vexans subgroup",])
    data_plot_vexans$IDPLOT <- 1:nrow(data_plot_vexans)
    
    data_plot_pipiens <- data_plot[data_plot$Specie == "Cx. pipiens",]
    data_plot_pipiens <- rbind(data_plot[data_plot$Reference == "Reference",],
                               data_plot_pipiens,
                               data_plot[data_plot$Reference == "Cx. pipiens subgroup",])
    data_plot_pipiens$IDPLOT <- 1:nrow(data_plot_pipiens)
    
    data_plot_theileri <- data_plot[data_plot$Specie == "Cx. theileri",]
    data_plot_theileri <- rbind(data_plot[data_plot$Reference == "Reference",],
                                data_plot_theileri,
                                data_plot[data_plot$Reference == "Cx. theileri subgroup",])
    data_plot_theileri$IDPLOT <- 1:nrow(data_plot_theileri)
    
    data_plot_summary <- rbind(data_plot[data_plot$Reference == "Reference",],
                               data_plot[data_plot$Reference == "Ae. caspius subgroup",],
                               data_plot[data_plot$Reference == "Ae. detritus subgroup",],
                               data_plot[data_plot$Reference == "Ae. vexans subgroup",],
                               data_plot[data_plot$Reference == "Cx. pipiens subgroup",],
                               data_plot[data_plot$Reference == "Cx. theileri subgroup",],
                               data_plot[data_plot$Reference == "Overall summary effect",])
    data_plot_summary$IDPLOT <- 1:nrow(data_plot_summary)
    
    
    #forest plot
    # for png height, we estimate that 400 is fine for ten line, so multiplication by nrow/10
    
    if (nrow(data_plot_caspius[,c("Reference", "dpe", "value_confint")])>2){
      png(width = 800, height = 400*(nrow(data_plot_caspius)/10), paste(indicator_name, "caspius-multilevel.png"))
      forestplot(data_plot_caspius[,c("Reference", "dpe", "value_confint")],
                 graph.pos=3,
                 mean = data_plot_caspius[,c("yi")],
                 lower = data_plot_caspius[,c("ci_lb")],
                 upper = data_plot_caspius[,c("ci_ub")],
                 is.summary = c(TRUE,rep(FALSE, (nrow(data_plot_caspius)-2)), TRUE),
                 title = paste("Ae. caspius ", indicator_name, " (%)"),
                 boxsize = 0.1,
                 col = fpColors(box = "royalblue",
                                line = "black"), 
                 grid = structure(c(25, 50, 75)),
                 graphwidth=unit(10,"cm"),
                 txt_gp = fpTxtGp(ticks  = gpar(fontfamily = "", cex = 1)))
      dev.off()
    }
    
    if (nrow(data_plot_detritus[,c("Reference", "dpe", "value_confint")])>2){
      png(width = 800, height = 400*(nrow(data_plot_detritus)/10), paste(indicator_name, "detritus-multilevel.png"))
      forestplot(data_plot_detritus[,c("Reference", "dpe", "value_confint")],
                 graph.pos=3,
                 mean = data_plot_detritus[,c("yi")],
                 lower = data_plot_detritus[,c("ci_lb")],
                 upper = data_plot_detritus[,c("ci_ub")],
                 is.summary = c(TRUE,rep(FALSE, (nrow(data_plot_detritus)-2)), TRUE),       
                 title = paste("Ae. detritus ", indicator_name, " (%)"),
                 boxsize = 0.1,
                 col = fpColors(box = "royalblue",
                                line = "black"), 
                 grid = structure(c(25, 50, 75)),
                 graphwidth=unit(10,"cm"),
                 txt_gp = fpTxtGp(ticks  = gpar(fontfamily = "", cex = 1)))
      dev.off()
    }
    
    if (nrow(data_plot_vexans[,c("Reference", "dpe", "value_confint")])>2){
      png(width = 800, height = 400*(nrow(data_plot_vexans)/10), paste(indicator_name, "vexans-multilevel.png"))
      forestplot(data_plot_vexans[,c("Reference", "dpe", "value_confint")],
                 graph.pos=3,
                 mean = data_plot_vexans[,c("yi")],
                 lower = data_plot_vexans[,c("ci_lb")],
                 upper = data_plot_vexans[,c("ci_ub")],
                 is.summary = c(TRUE,rep(FALSE, (nrow(data_plot_vexans)-2)), TRUE),       
                 title = paste("Ae. vexans ", indicator_name, " (%)"),
                 boxsize = 0.1,
                 col = fpColors(box = "royalblue",
                                line = "black"), 
                 grid = structure(c(25, 50, 75)),
                 graphwidth=unit(10,"cm"),
                 txt_gp = fpTxtGp(ticks  = gpar(fontfamily = "", cex = 1)))
      dev.off()
    }
    
    if (nrow(data_plot_pipiens[,c("Reference", "dpe", "value_confint")])>2){
      png(width = 800, height = 400*(nrow(data_plot_pipiens)/10), paste(indicator_name, "pipiens-multilevel.png"))
      forestplot(data_plot_pipiens[,c("Reference", "dpe", "value_confint")],
                 graph.pos=3,
                 mean = data_plot_pipiens[,c("yi")],
                 lower = data_plot_pipiens[,c("ci_lb")],
                 upper = data_plot_pipiens[,c("ci_ub")],
                 is.summary = c(TRUE,rep(FALSE, (nrow(data_plot_pipiens)-2)), TRUE),      
                 title = paste("Cx. pipiens ", indicator_name, " (%)"),
                 boxsize = 0.1,
                 col = fpColors(box = "royalblue",
                                line = "black"), 
                 grid = structure(c(25, 50, 75)),
                 graphwidth=unit(10,"cm"),
                 txt_gp = fpTxtGp(ticks  = gpar(fontfamily = "", cex = 1)))
      dev.off()
    }
    
    if (nrow(data_plot_theileri[,c("Reference", "dpe", "value_confint")])>2){
      png(width = 800, height = 400*(nrow(data_plot_theileri)/10), paste(indicator_name, "theileri-multilevel.png"))
      forestplot(data_plot_theileri[,c("Reference", "dpe", "value_confint")],
                 graph.pos=3,
                 mean = data_plot_theileri[,c("yi")],
                 lower = data_plot_theileri[,c("ci_lb")],
                 upper = data_plot_theileri[,c("ci_ub")],
                 is.summary = c(TRUE,rep(FALSE, (nrow(data_plot_theileri)-2)), TRUE),
                 title = paste("Cx. theileri ", indicator_name, " (%)"),
                 boxsize = 0.1,
                 col = fpColors(box = "royalblue",
                                line = "black"), 
                 grid = structure(c(25, 50, 75)),
                 graphwidth=unit(10,"cm"),
                 txt_gp = fpTxtGp(ticks  = gpar(fontfamily = "", cex = 1)))
      dev.off()
    }
    
    
    png(width = 800, height = 400*(nrow(data_plot_summary)/10), paste(indicator_name, "summary-multilevel.png"))
    forestplot(data_plot_summary[,c("Reference", "value_confint")],
               graph.pos=2,
               mean = data_plot_summary[,c("yi")],
               lower = data_plot_summary[,c("ci_lb")],
               upper = data_plot_summary[,c("ci_ub")],
               is.summary = c(TRUE,rep(FALSE, (nrow(data_plot_summary)-2)), TRUE),
               title = paste("Summary ", indicator_name, " (%)"),
               boxsize = 0.1,
               col = fpColors(box = "royalblue",
                              line = "black"), 
               grid = structure(c(25, 50, 75)),
               graphwidth=unit(10,"cm"),
               txt_gp = fpTxtGp(ticks  = gpar(fontfamily = "", cex = 1)))
    dev.off()
    
  } else {
    return(list(data_without_na = data_without_na, ies.da = ies.da, subganal.specie.mv = subganal.specie.mv, pes.subg.specie.mv = pes.subg.specie.mv))
  }
}


# plotting results
subgroup_analysis_multilevel(indicator_name = "Infection", 
                             xi =  "n_infection", 
                             ni = "n_tested_infection", 
                             dpe = "dpe_infection_cat",
                             data = data,
                             random = ~1|Reference/ID,
                             forestplot = TRUE)

subgroup_analysis_multilevel(indicator_name = "Dissemination_among_infected", 
                             xi =  "n_dissemination_among_infected", 
                             ni = "n_tested_dissemination_among_infected", 
                             dpe = "dpe_dissemination_cat",
                             random = ~1|Reference/ID,
                             data = data,
                             forestplot = TRUE)

subgroup_analysis_multilevel(indicator_name = "Dissemination", 
                             xi =  "n_dissemination", 
                             ni = "n_tested_dissemination", 
                             dpe = "dpe_dissemination_cat",
                             random = ~1|Reference/ID,
                             data = data,
                             forestplot = TRUE)

subgroup_analysis_multilevel(indicator_name = "Transmission_among_infected", 
                             xi =  "n_transmission_among_infected", 
                             ni = "n_tested_transmission_among_infected", 
                             dpe = "dpe_transmission_cat",
                             random = ~1|Reference/ID,
                             data = data,
                             forestplot = TRUE)

subgroup_analysis_multilevel(indicator_name = "Transmission", 
                             xi =  "n_transmission", 
                             ni = "n_tested_transmission", 
                             dpe = "dpe_transmission_cat",
                             random = ~1|Reference/ID,
                             data = data,
                             forestplot = TRUE)

# saving outputs for the later outliers analysis
subgroup_analysis_multilevel_infection <- subgroup_analysis_multilevel(indicator_name = "Infection", 
                                                                       xi =  "n_infection", 
                                                                       ni = "n_tested_infection", 
                                                                       dpe = "dpe_infection_cat",
                                                                       data = data,
                                                                       random = ~1|Reference/ID)

subgroup_analysis_multilevel_dissemination_among_infected <- subgroup_analysis_multilevel(indicator_name = "Dissemination_among_infected", 
                                                                                          xi =  "n_dissemination_among_infected", 
                                                                                          ni = "n_tested_dissemination_among_infected", 
                                                                                          dpe = "dpe_dissemination_cat",
                                                                                          random = ~1|Reference/ID,
                                                                                          data = data)

subgroup_analysis_multilevel_dissemination <- subgroup_analysis_multilevel(indicator_name = "Dissemination", 
                                                                           xi =  "n_dissemination", 
                                                                           ni = "n_tested_dissemination", 
                                                                           dpe = "dpe_dissemination_cat",
                                                                           random = ~1|Reference/ID,
                                                                           data = data)

subgroup_analysis_multilevel_transmission_among_infected <- subgroup_analysis_multilevel(indicator_name = "Transmission_among_infected", 
                                                                                         xi =  "n_transmission_among_infected", 
                                                                                         ni = "n_tested_transmission_among_infected", 
                                                                                         dpe = "dpe_transmission_cat",
                                                                                         random = ~1|Reference/ID,
                                                                                         data = data)

subgroup_analysis_multilevel_transmission <- subgroup_analysis_multilevel(indicator_name = "Transmission", 
                                                                          xi =  "n_transmission", 
                                                                          ni = "n_tested_transmission", 
                                                                          dpe = "dpe_transmission_cat",
                                                                          random = ~1|Reference/ID,
                                                                          data = data)


### 5) Outliers study 

#Infection
#see Wang 2018 p29
#compute standardized residuals of the model for each sugroup (predicted value in the subgroup - observed value)
stud.res.infection <- rstudent.rma.mv(subgroup_analysis_multilevel_infection$subganal.specie.mv)
out.infection <- stud.res.infection[abs(stud.res.infection$z) > 3, ]
res.infection <- subgroup_analysis_multilevel_infection$data_without_na[out.infection$slab, ]
nrow(res.infection) 
#0 outliers detected

stud.res.disseminated_among_infected <- rstudent.rma.mv(subgroup_analysis_multilevel_dissemination_among_infected$subganal.specie.mv)
out.disseminated_among_infected <- stud.res.disseminated_among_infected[abs(stud.res.disseminated_among_infected$z) > 3, ]
res.disseminated_among_infected <- subgroup_analysis_multilevel_dissemination_among_infected$data_without_na[out.disseminated_among_infected$slab, ]
nrow(res.disseminated_among_infected)
#0 outliers detected

stud.res.disseminated <- rstudent.rma.mv(subgroup_analysis_multilevel_dissemination$subganal.specie.mv)
out.disseminated <- stud.res.disseminated[abs(stud.res.disseminated$z) > 3, ]
res.disseminated <- subgroup_analysis_multilevel_dissemination$data_without_na[out.disseminated$slab, ]
nrow(res.disseminated)
res.disseminated$ID
#1 outliers detected, ID = 88


#Influence analysis for the only outlier detected in disseminated (ID = 88)
#compute cook's distance for each point of the data of dissemination (without NA)
cd1 <- cooks.distance(subgroup_analysis_multilevel_dissemination$subganal.specie.mv)

#plot
plot(cd1, type="o", pch=19, xlab="District", ylab="Cook's Distance", xaxt="n")
axis(side=1, at=seq_along(cd1), labels=as.numeric(names(cd1)))

#add a red point on the outlyer
points(x = which(subgroup_analysis_multilevel_dissemination$data_without_na[,"ID"] == res.disseminated$ID),
       y = cd1[which(subgroup_analysis_multilevel_dissemination$data_without_na[,"ID"] == res.disseminated$ID)], 
       pch = 21, 
       col = "red")
#low cook distance (<1 or <4)

#Effect on estimates if removing the outlier, on each estimate (in number of sd)
dfb <- dfbetas.rma.mv(subgroup_analysis_multilevel_dissemination$subganal.specie.mv)
dfb[which(subgroup_analysis_multilevel_dissemination$data_without_na[,"ID"] == res.disseminated$ID),]
#the outlier concerns Ae. vexans, so there is a change of 0.1 sd

#re-run model without outlier to confirm

subgroup_analysis_multilevel(indicator_name = "Dissemination", 
                             xi =  "n_dissemination", 
                             ni = "n_tested_dissemination", 
                             dpe = "dpe_dissemination_cat",
                             random = ~1|Reference/ID,
                             data = data[-which(data$ID == 88),])


#outlyer exclude
#"Ae. caspius"
#pred  ci.lb  ci.ub  cr.lb  cr.ub 
#0.3374 0.1519 0.5496 0.0141 0.7811
#"Ae. detritus"
#pred  ci.lb  ci.ub  cr.lb  cr.ub 
#0.3255 0.1738 0.4961 0.0158 0.7552  
#"Ae. vexans"
#pred  ci.lb  ci.ub  cr.lb  cr.ub 
#0.1233 0.0531 0.2121 0.0000 0.5049 
#"Cx. pipiens"
#pred  ci.lb  ci.ub  cr.lb  cr.ub 
#0.1328 0.0813 0.1926 0.0000 0.5098
#"summary effect size"
#pred  ci.lb  ci.ub  cr.lb  cr.ub 
#0.1440 0.1176 0.1722 0.1176 0.172

subgroup_analysis_multilevel(indicator_name = "Dissemination", 
                             xi =  "n_dissemination", 
                             ni = "n_tested_dissemination", 
                             dpe = "dpe_dissemination_cat",
                             random = ~1|Reference/ID,
                             data = data)

#with outlyer
#"Ae. caspius"
#pred  ci.lb  ci.ub  cr.lb  cr.ub 
#0.3434 0.1531 0.5605 0.0095 0.8044 
#"Ae. detritus"
#pred  ci.lb  ci.ub  cr.lb  cr.ub 
#0.3298 0.1741 0.5047 0.0104 0.7779  
#"Ae. vexans"
#pred  ci.lb  ci.ub  cr.lb  cr.ub 
#0.1363 0.0599 0.2323 0.0000 0.5458
#"Cx. pipiens"
#pred  ci.lb  ci.ub  cr.lb  cr.ub 
#0.1351 0.0801 0.1995 0.0000 0.5356
#"summary effect size"
#pred  ci.lb  ci.ub  cr.lb  cr.ub 
# 0.1501 0.1216 0.1806 0.1215 0.1807

#low cook distance, low sd changes, small changes in estimates : we keep the outlyer in data pool


stud.res.transmission_among_infected <- rstudent.rma.mv(subgroup_analysis_multilevel_transmission_among_infected$subganal.specie.mv)
out.transmission_among_infected <- stud.res.transmission_among_infected[abs(stud.res.transmission_among_infected$z) > 3, ]
res.transmission_among_infected <- subgroup_analysis_multilevel_transmission_among_infected$data_without_na[out.transmission_among_infected$slab, ]
print(res.transmission_among_infected)
res.transmission_among_infected$ID
# 0 outliers


#/!\ As there is no specie effect for transmission, outlier study has to be perform on the whole pool, and not in subgroups
data_without_na_transmission_temp <- data[!is.na(data$n_transmission),]
ies.da.transmission.temp <- escalc(xi = data_without_na_transmission_temp$n_transmission, 
                                   ni = data_without_na_transmission_temp$n_tested_transmission, 
                                   data = data_without_na_transmission_temp, 
                                   measure = "PFT", add = 0)
pes.da.transmission.temp <- rma.mv(yi, vi, data = ies.da.transmission.temp, method = "REML",
                                   random = list(~1|Reference/ID))

stud.res.transmission <- rstudent.rma.mv(pes.da.transmission.temp)
out.transmission <- stud.res.transmission[abs(stud.res.transmission$z) > 3, ]
res.transmission <- data_without_na_transmission_temp[out.transmission$slab, ]
nrow(res.transmission)
# 0 outliers


#6) Metaregression

moderator.subgroup_analysis_three_levels <- function(indicator_name, xi, ni, data, random,
                                                     moderators = NA, mod = NA, 
                                                     data_display = "no", 
                                                     predict_display = "no", info_nrow = "no",
                                                     intercept_details = "no",
                                                     anova_analysis = "no",
                                                     is.specie.include = "yes",
                                                     btt = NA){
  
  
  # we remove NA lines  
  data_without_na <- data[!is.na(data[,xi]),]
  
  # compute the individual effect size
  ies.da <- escalc(xi = data_without_na[, xi], ni = data_without_na[, ni],
                   data = data_without_na, 
                   measure = "PFT", add = 0)
  
  #compute a model on overall data to compute subgroup effect size and  obtain a pooled tau2
  if(class(moderators)=="formula"){
    
    if(is.na(btt)){
      
      subganal.mv <- rma.mv(yi, vi, data = ies.da, 
                            method = "REML",
                            random = random, 
                            mods = moderators)
      
    }else{ 
      
      subganal.mv <- rma.mv(yi, vi, data = ies.da, 
                            method = "REML",
                            random = random, 
                            mods = moderators,
                            btt = btt)
      #btt option let us decide on which coefficients perform the moderator analysis
    }
    
  } else {
    subganal.mv <- rma.mv(yi, vi, data = ies.da, 
                          method = "REML",
                          random = random)
  }
  
  pes.mv <- predict(subganal.mv, transf = transf.ipft.hm, targ = list(ni = data_without_na[,ni]))
  
  if(info_nrow == "yes"){
    print("number data") ; print(nrow(data_without_na))
    print("number row included for moderator analysis") ; print(moderators) ; print(sum(!is.na(data_without_na[ ,mod]))) 
  }
  
  
  if (data_display == "yes" & predict_display == "yes"){
    output <- list(subganal.mv = subganal.mv, data_without_na = data_without_na, pes.mv = pes.mv)
  } else if (data_display == "yes" & predict_display == "no"){
    output <- list(subganal.mv = subganal.mv, data_without_na = data_without_na)
  } else if (data_display == "no" & predict_display == "yes"){
    output <- list(subganal.mv = subganal.mv, pes.mv = pes.mv) 
  } else if (data_display == "no" & predict_display == "no"){
    output <- list(subganal.mv = subganal.mv)
  }
  
  if (predict_display == "yes"){
    print("pooled effect size within groups")
    print("Ae. caspius") ; print(pes.mv[data_without_na$Specie == "Ae. caspius"])
    print("Ae. detritus") ; print(pes.mv[data_without_na$Specie == "Ae. detritus"])
    print("Ae. vexans") ; print(pes.mv[data_without_na$Specie == "Ae. vexans"])
    print("Cx. pipiens") ; print(pes.mv[data_without_na$Specie == "Cx. pipiens"])
    print("Cx. theileri") ; print(pes.mv[data_without_na$Specie == "Cx. theileri"])
  }
  
  if(intercept_details == "yes"){
    print("moderator levels") ; print(names(table(data_without_na[,mod])))
  }
  
  return(output)
}

### Results of meta-regressions

### Infection
moderator.subgroup_analysis_three_levels(indicator_name = "Infection", 
                                         xi =  "n_infection", 
                                         ni = "n_tested_infection",
                                         data = data,
                                         random = ~1|Reference/ID,
                                         moderator =~Specie)
#same results as subgroup_analysis_multilevel_infection$subganal.specie.mv : OK

## GENERATION_CAT 
moderator.subgroup_analysis_three_levels(indicator_name = "Infection", 
                                         xi =  "n_infection",
                                         ni = "n_tested_infection",
                                         data = data,
                                         random = ~1|Reference/ID,
                                         moderators = ~Specie+Generation_cat,
                                         mod = "Generation_cat",
                                         info_nrow = "yes",
                                         intercept_details = "yes")
#in model results, generation_cat classes are coefficients number 6 and 7 (intercept is number 1), so we have to set btt option on 6:7

moderator.subgroup_analysis_three_levels(indicator_name = "Infection", 
                                         xi =  "n_infection",
                                         ni = "n_tested_infection",
                                         data = data,
                                         random = ~1|Reference/ID,
                                         moderators = ~Specie+Generation_cat,
                                         mod = "Generation_cat",
                                         info_nrow = "yes",
                                         intercept_details = "yes",
                                         btt = c(6:7))
#moderator analysis on generation_cat is not significant

## BLOOD_MEAL_TITER_CLASS ##
moderator.subgroup_analysis_three_levels(indicator_name = "Infection", 
                                         xi =  "n_infection",
                                         ni = "n_tested_infection",
                                         data = data,
                                         random = ~1|Reference/ID,
                                         moderators = ~Specie+blood_meal_titer_class,
                                         mod = "blood_meal_titer_class",
                                         info_nrow = "yes",
                                         intercept_details = "yes")
# blood_meal_titer_class : coefficients 6:9

moderator.subgroup_analysis_three_levels(indicator_name = "Infection", 
                                         xi =  "n_infection",
                                         ni = "n_tested_infection",
                                         data = data,
                                         random = ~1|Reference/ID,
                                         moderators = ~Specie+blood_meal_titer_class,
                                         mod = "blood_meal_titer_class",
                                         info_nrow = "yes",
                                         intercept_details = "yes",
                                         btt = c(6:9))
#test of moderators for blood_meal_titer_class is significant

### TEMPERATURE_CLASS

moderator.subgroup_analysis_three_levels(indicator_name = "Infection", 
                                         xi =  "n_infection",
                                         ni = "n_tested_infection",
                                         data = data,
                                         random = ~1|Reference/ID,
                                         moderators = ~Specie+Temperature_class,
                                         mod = "Temperature_class",
                                         info_nrow = "yes",
                                         intercept_details = "yes")
#temperature_class : coefficients 6:11

moderator.subgroup_analysis_three_levels(indicator_name = "Infection", 
                                         xi =  "n_infection",
                                         ni = "n_tested_infection",
                                         data = data,
                                         random = ~1|Reference/ID,
                                         moderators = ~Specie+Temperature_class,
                                         mod = "Temperature_class",
                                         info_nrow = "yes",
                                         intercept_details = "yes",
                                         btt = c(6:11))
# test of moderators for temperature_class significant

## VIRAL_STRAIN

moderator.subgroup_analysis_three_levels(indicator_name = "Infection", 
                                         xi =  "n_infection",
                                         ni = "n_tested_infection",
                                         data = data,
                                         random = ~1|Reference/ID,
                                         moderators = ~Specie+Viral_strain,
                                         mod = "Viral_strain",
                                         info_nrow = "yes",
                                         intercept_details = "yes")
# viral_strain : coefficients 6:17

moderator.subgroup_analysis_three_levels(indicator_name = "Infection", 
                                         xi =  "n_infection",
                                         ni = "n_tested_infection",
                                         data = data,
                                         random = ~1|Reference/ID,
                                         moderators = ~Specie+Viral_strain,
                                         mod = "Viral_strain",
                                         info_nrow = "yes",
                                         intercept_details = "yes",
                                         btt = c(6:17))
#test of moderators is significant for viral_strain

## DPE_INFECTION_CAT

moderator.subgroup_analysis_three_levels(indicator_name = "Infection", 
                                         xi =  "n_infection",
                                         ni = "n_tested_infection",
                                         data = data,
                                         random = ~1|Reference/ID,
                                         moderators = ~Specie+dpe_infection_cat,
                                         mod = "dpe_infection_cat",
                                         info_nrow = "yes",
                                         intercept_details = "yes",
                                         anova_analysis = "yes")
# dpe_infection cat : coefficients 6:13

moderator.subgroup_analysis_three_levels(indicator_name = "Infection", 
                                         xi =  "n_infection",
                                         ni = "n_tested_infection",
                                         data = data,
                                         random = ~1|Reference/ID,
                                         moderators = ~Specie+dpe_infection_cat,
                                         mod = "dpe_infection_cat",
                                         info_nrow = "yes",
                                         intercept_details = "yes",
                                         anova_analysis = "yes",
                                         btt = c(6:13))
# dpe_infection_cat not significant

### COUNTRY 
moderator.subgroup_analysis_three_levels(indicator_name = "Infection", 
                                         xi =  "n_infection",
                                         ni = "n_tested_infection",
                                         data = data,
                                         random = ~1|Reference/ID,
                                         moderators = ~Specie+Country,
                                         mod = "Country",
                                         info_nrow = "yes",
                                         intercept_details = "yes")
# Country : coefficients number 6:12

moderator.subgroup_analysis_three_levels(indicator_name = "Infection", 
                                         xi =  "n_infection",
                                         ni = "n_tested_infection",
                                         data = data,
                                         random = ~1|Reference/ID,
                                         moderators = ~Specie+relevel(factor(Country), ref = "Egypt"),
                                         mod = "Country",
                                         info_nrow = "yes",
                                         intercept_details = "yes",
                                         btt = c(6:12))
#moderator analysis on country is significant


##Model with all significant moderator
moderator.subgroup_analysis_three_levels(indicator_name = "Infection", 
                                         xi =  "n_infection",
                                         ni = "n_tested_infection",
                                         data = data,
                                         random = ~1|Reference/ID,
                                         moderators = ~Specie
                                         +blood_meal_titer_class
                                         +Temperature_class
                                         +relevel(factor(Viral_strain), ref = "ZH501")
                                         +relevel(factor(Country), ref = "Egypt"))

multivariate_model_infection <- moderator.subgroup_analysis_three_levels(indicator_name = "Infection", 
                                                                         xi =  "n_infection",
                                                                         ni = "n_tested_infection",
                                                                         data = data,
                                                                         random = ~1|Reference/ID,
                                                                         moderators = ~Specie
                                                                         +blood_meal_titer_class
                                                                         +Temperature_class
                                                                         +relevel(factor(Viral_strain), ref = "ZH501")
                                                                         +relevel(factor(Country), ref = "Egypt"))


#Test for Residual Heterogeneity:
#  QE(df = 150) = 800.9640, p-val < .0001

#exporting results
coefs_multivariate_model_infection <- data.frame(names = rownames(multivariate_model_infection$subganal.mv$beta),
                                                 beta = round(multivariate_model_infection$subganal.mv$beta, 3),
                                                 ci.lb = round(multivariate_model_infection$subganal.mv$ci.lb, 3),
                                                 ci.ub = round(multivariate_model_infection$subganal.mv$ci.ub, 3),
                                                 pvalue = round(multivariate_model_infection$subganal.mv$pval,3))
write.csv2(coefs_multivariate_model_infection, "coefs_multivariate_model_infection.csv")

#_______________________________________________________________________________

### Dissemination among infected
moderator.subgroup_analysis_three_levels(indicator_name = "Dissemination_among_infected", 
                                         xi =  "n_dissemination_among_infected", 
                                         ni = "n_tested_dissemination_among_infected",
                                         data = data, 
                                         random = ~1|Reference/ID,
                                         moderator =~Specie)
#same results as subgroup_analysis_multilevel_dissemination_among_infected$subganal.specie.mv : OK

## GENERATION_CAT
moderator.subgroup_analysis_three_levels(indicator_name = "Dissemination_among_infected", 
                                         xi =  "n_dissemination_among_infected", 
                                         ni = "n_tested_dissemination_among_infected",
                                         data = data, 
                                         random = ~1|Reference/ID,
                                         moderators = ~Specie+Generation_cat,
                                         mod = "Generation_cat",
                                         info_nrow = "yes",
                                         intercept_details = "yes",
                                         anova_analysis = "yes")
#generation_cat coefficient : 5

moderator.subgroup_analysis_three_levels(indicator_name = "Dissemination_among_infected", 
                                         xi =  "n_dissemination_among_infected", 
                                         ni = "n_tested_dissemination_among_infected",
                                         data = data, 
                                         random = ~1|Reference/ID,
                                         moderators = ~Specie+Generation_cat,
                                         mod = "Generation_cat",
                                         info_nrow = "yes",
                                         intercept_details = "yes",
                                         anova_analysis = "yes",
                                         btt = c(5))

#significant

## BLOOD_MEAL_TITER_CLASS
moderator.subgroup_analysis_three_levels(indicator_name = "Dissemination_among_infected", 
                                         xi =  "n_dissemination_among_infected", 
                                         ni = "n_tested_dissemination_among_infected",
                                         data = data, 
                                         random = ~1|Reference/ID,
                                         moderators = ~Specie+blood_meal_titer_class,
                                         mod = "blood_meal_titer_class",
                                         info_nrow = "yes",
                                         intercept_details = "yes")
# blood_meal_titer_class : coefficient 5:6

moderator.subgroup_analysis_three_levels(indicator_name = "Dissemination_among_infected", 
                                         xi =  "n_dissemination_among_infected", 
                                         ni = "n_tested_dissemination_among_infected",
                                         data = data, 
                                         random = ~1|Reference/ID,
                                         moderators = ~Specie+blood_meal_titer_class,
                                         mod = "blood_meal_titer_class",
                                         info_nrow = "yes",
                                         intercept_details = "yes",
                                         btt = c(5:6))
#blood_meal_titer_class test of moderator not significant

## TEMPERATURE_CLASS
moderator.subgroup_analysis_three_levels(indicator_name = "Dissemination_among_infected", 
                                         xi =  "n_dissemination_among_infected", 
                                         ni = "n_tested_dissemination_among_infected",
                                         data = data, 
                                         random = ~1|Reference/ID,
                                         moderators = ~Specie+Temperature_class,
                                         mod = "Temperature_class",
                                         info_nrow = "yes",
                                         intercept_details = "yes",
                                         anova_analysis = "yes")
# temperature_class : coefficient 5:9

moderator.subgroup_analysis_three_levels(indicator_name = "Dissemination_among_infected", 
                                         xi =  "n_dissemination_among_infected", 
                                         ni = "n_tested_dissemination_among_infected",
                                         data = data, 
                                         random = ~1|Reference/ID,
                                         moderators = ~Specie+Temperature_class,
                                         mod = "Temperature_class",
                                         info_nrow = "yes",
                                         intercept_details = "yes",
                                         btt = c(5:9))
#moderator test on temperature_class not significant


## VIRAL_STRAIN
moderator.subgroup_analysis_three_levels(indicator_name = "Dissemination_among_infected", 
                                         xi =  "n_dissemination_among_infected", 
                                         ni = "n_tested_dissemination_among_infected",
                                         data = data, 
                                         random = ~1|Reference/ID,
                                         moderators = ~Specie+Viral_strain,
                                         mod = "Viral_strain",
                                         info_nrow = "yes",
                                         intercept_details = "yes")

#viral_strain : coefficient 5:15
moderator.subgroup_analysis_three_levels(indicator_name = "Dissemination_among_infected", 
                                         xi =  "n_dissemination_among_infected", 
                                         ni = "n_tested_dissemination_among_infected",
                                         data = data, 
                                         random = ~1|Reference/ID,
                                         moderators = ~Specie+Viral_strain,
                                         mod = "Viral_strain",
                                         info_nrow = "yes",
                                         intercept_details = "yes",
                                         btt = c(5:15))
#moderator test on viral strain not significant


## DPE_DISSEMINATION_CAT
moderator.subgroup_analysis_three_levels(indicator_name = "Dissemination_among_infected", 
                                         xi =  "n_dissemination_among_infected", 
                                         ni = "n_tested_dissemination_among_infected",
                                         data = data, 
                                         random = ~1|Reference/ID,
                                         moderators = ~Specie+dpe_dissemination_cat,
                                         mod = "dpe_dissemination_cat",
                                         info_nrow = "yes",
                                         intercept_details = "yes")

#dpe_dissemination_cat : coefficient 5:12
moderator.subgroup_analysis_three_levels(indicator_name = "Dissemination_among_infected", 
                                         xi =  "n_dissemination_among_infected", 
                                         ni = "n_tested_dissemination_among_infected",
                                         data = data, 
                                         random = ~1|Reference/ID,
                                         moderators = ~Specie+dpe_dissemination_cat,
                                         mod = "dpe_dissemination_cat",
                                         info_nrow = "yes",
                                         intercept_details = "yes",
                                         btt = c(5:12))
#test of moderators for dpe_dissemination_cat not significant


## COUNTRY
moderator.subgroup_analysis_three_levels(indicator_name = "Dissemination_among_infected", 
                                         xi =  "n_dissemination_among_infected", 
                                         ni = "n_tested_dissemination_among_infected",
                                         data = data, 
                                         random = ~1|Reference/ID,
                                         moderators = ~Specie+relevel(factor(Country), ref = "Egypt"),
                                         mod = "Country",
                                         info_nrow = "yes",
                                         intercept_details = "yes")
#Country is coefficient 5:10
moderator.subgroup_analysis_three_levels(indicator_name = "Dissemination_among_infected", 
                                         xi =  "n_dissemination_among_infected", 
                                         ni = "n_tested_dissemination_among_infected",
                                         data = data, 
                                         random = ~1|Reference/ID,
                                         moderators = ~Specie+relevel(factor(Country), ref = "Egypt"),
                                         mod = "Country",
                                         info_nrow = "yes",
                                         intercept_details = "yes",
                                         btt = c(5:10))
#not significant


## Model with all significant moderator 
multivariate_model_dissemination_among_infected <- moderator.subgroup_analysis_three_levels(indicator_name = "Dissemination_among_infected", 
                                                                                            xi =  "n_dissemination_among_infected", 
                                                                                            ni = "n_tested_dissemination_among_infected",
                                                                                            data = data, 
                                                                                            random = ~1|Reference/ID,
                                                                                            moderators = ~Specie+Generation_cat)
#Test for Residual Heterogeneity:
#QE(df = 83) = 358.2620, p-val < .0001

coefs_multivariate_model_dissemination_among_infected <- data.frame(names = rownames(multivariate_model_dissemination_among_infected$subganal.mv$beta),
                                                                    beta = round(multivariate_model_dissemination_among_infected$subganal.mv$beta, 3),
                                                                    ci.lb = round(multivariate_model_dissemination_among_infected$subganal.mv$ci.lb, 3),
                                                                    ci.ub = round(multivariate_model_dissemination_among_infected$subganal.mv$ci.ub, 3),
                                                                    pvalue = round(multivariate_model_dissemination_among_infected$subganal.mv$pval,3))
write.csv2(coefs_multivariate_model_dissemination_among_infected, "coefs_multivariate_model_dissemination_among_infected.csv")

#_______________________________________________________________________________

### Dissemination
moderator.subgroup_analysis_three_levels(indicator_name = "Dissemination", 
                                         xi =  "n_dissemination", 
                                         ni = "n_tested_dissemination",
                                         data = data, 
                                         random = ~1|Reference/ID,
                                         moderator =~Specie)
#same results as subgroup_analysis_multilevel_dissemination$subganal.specie.mv : OK

## GENERATION_CAT
moderator.subgroup_analysis_three_levels(indicator_name = "Dissemination", 
                                         xi =  "n_dissemination", 
                                         ni = "n_tested_dissemination",
                                         data = data, 
                                         random = ~1|Reference/ID,
                                         moderators = ~Specie+Generation_cat,
                                         mod = "Generation_cat",
                                         info_nrow = "yes",
                                         intercept_details = "yes")
# generation_cat : coefficients 5:6

moderator.subgroup_analysis_three_levels(indicator_name = "Dissemination", 
                                         xi =  "n_dissemination", 
                                         ni = "n_tested_dissemination",
                                         data = data, 
                                         random = ~1|Reference/ID,
                                         moderators = ~Specie+Generation_cat,
                                         mod = "Generation_cat",
                                         info_nrow = "yes",
                                         intercept_details = "yes",
                                         btt = c(5:6))
#test of moderators significant for generation_cat

## BLOOD_MEAL_TITER_CLASS
moderator.subgroup_analysis_three_levels(indicator_name = "Dissemination", 
                                         xi =  "n_dissemination", 
                                         ni = "n_tested_dissemination",
                                         data = data, 
                                         random = ~1|Reference/ID,
                                         moderators = ~Specie+blood_meal_titer_class,
                                         mod = "blood_meal_titer_class",
                                         info_nrow = "yes",
                                         intercept_details = "yes")

#blood_meal_titer_class : coefficient 5:7
moderator.subgroup_analysis_three_levels(indicator_name = "Dissemination", 
                                         xi =  "n_dissemination", 
                                         ni = "n_tested_dissemination",
                                         data = data, 
                                         random = ~1|Reference/ID,
                                         moderators = ~Specie+blood_meal_titer_class,
                                         mod = "blood_meal_titer_class",
                                         info_nrow = "yes",
                                         intercept_details = "yes",
                                         btt = c(5:7))
#test of moderators significant for blood_meal_titer_class

## TEMPERATURE_CLASS
moderator.subgroup_analysis_three_levels(indicator_name = "Dissemination", 
                                         xi =  "n_dissemination", 
                                         ni = "n_tested_dissemination",
                                         data = data, 
                                         random = ~1|Reference/ID,
                                         moderators = ~Specie+Temperature_class,
                                         mod = "Temperature_class",
                                         info_nrow = "yes",
                                         intercept_details = "yes")

#temperature_class is coefficients 5:9
moderator.subgroup_analysis_three_levels(indicator_name = "Dissemination", 
                                         xi =  "n_dissemination", 
                                         ni = "n_tested_dissemination",
                                         data = data, 
                                         random = ~1|Reference/ID,
                                         moderators = ~Specie+Temperature_class,
                                         mod = "Temperature_class",
                                         info_nrow = "yes",
                                         intercept_details = "yes",
                                         btt = c(5:9))
# test of moderators for temperature_class is not significant

## VIRAL_STRAIN
moderator.subgroup_analysis_three_levels(indicator_name = "Dissemination", 
                                         xi =  "n_dissemination", 
                                         ni = "n_tested_dissemination",
                                         data = data, 
                                         random = ~1|Reference/ID,
                                         moderators = ~Specie+Viral_strain,
                                         mod = "Viral_strain",
                                         info_nrow = "yes",
                                         intercept_details = "yes")

#viral_strain : coefficients 5:15
moderator.subgroup_analysis_three_levels(indicator_name = "Dissemination", 
                                         xi =  "n_dissemination", 
                                         ni = "n_tested_dissemination",
                                         data = data, 
                                         random = ~1|Reference/ID,
                                         moderators = ~Specie+Viral_strain,
                                         mod = "Viral_strain",
                                         info_nrow = "yes",
                                         intercept_details = "yes",
                                         btt = c(5:16))
#test of moderators not significant for viral_strain

## DPE_DISSEMINATION_CAT
moderator.subgroup_analysis_three_levels(indicator_name = "Dissemination", 
                                         xi =  "n_dissemination", 
                                         ni = "n_tested_dissemination",
                                         data = data, 
                                         random = ~1|Reference/ID,
                                         moderators = ~Specie+dpe_dissemination_cat,
                                         mod = "dpe_dissemination_cat",
                                         info_nrow = "yes",
                                         intercept_details = "yes")

#dpe_dissemination_cat : coefficients 5:12
moderator.subgroup_analysis_three_levels(indicator_name = "Dissemination", 
                                         xi =  "n_dissemination", 
                                         ni = "n_tested_dissemination",
                                         data = data, 
                                         random = ~1|Reference/ID,
                                         moderators = ~Specie+dpe_dissemination_cat,
                                         mod = "dpe_dissemination_cat",
                                         info_nrow = "yes",
                                         intercept_details = "yes",
                                         btt = c(5:12))
#dpe_dissemination_cat test of moderator is not significant

## COUNTRY
moderator.subgroup_analysis_three_levels(indicator_name = "Dissemination", 
                                         xi =  "n_dissemination", 
                                         ni = "n_tested_dissemination",
                                         data = data, 
                                         random = ~1|Reference/ID,
                                         moderators = ~Specie+Country,
                                         mod = "Country",
                                         info_nrow = "yes",
                                         intercept_details = "yes")
# Country : coefficients 5:16

moderator.subgroup_analysis_three_levels(indicator_name = "Dissemination", 
                                         xi =  "n_dissemination", 
                                         ni = "n_tested_dissemination",
                                         data = data, 
                                         random = ~1|Reference/ID,
                                         moderators = ~Specie+Country,
                                         mod = "Country",
                                         info_nrow = "yes",
                                         intercept_details = "yes",
                                         btt = c(5:16))
#test of moderators not significant for Country


## Model with all significant moderator
moderator.subgroup_analysis_three_levels(indicator_name = "Dissemination", 
                                         xi =  "n_dissemination", 
                                         ni = "n_tested_dissemination",
                                         data = data, 
                                         random = ~1|Reference/ID,
                                         moderators = ~Specie+Generation_cat+blood_meal_titer_class,
                                         mod = "Viral_strain",
                                         info_nrow = "yes",
                                         intercept_details = "yes",
                                         anova_analysis = "yes")

multivariate_model_dissemination <- moderator.subgroup_analysis_three_levels(indicator_name = "Dissemination", 
                                                                             xi =  "n_dissemination", 
                                                                             ni = "n_tested_dissemination",
                                                                             data = data, 
                                                                             random = ~1|Reference/ID,
                                                                             moderators = ~Specie+Generation_cat+blood_meal_titer_class,
                                                                             mod = "Viral_strain",
                                                                             info_nrow = "yes",
                                                                             intercept_details = "yes",
                                                                             anova_analysis = "yes")

#Test for Residual Heterogeneity:
#  QE(df = 161) = 679.2813, p-val < .0001


coefs_multivariate_model_dissemination <- data.frame(names = rownames(multivariate_model_dissemination$subganal.mv$beta),
                                                     beta = round(multivariate_model_dissemination$subganal.mv$beta, 3),
                                                     ci.lb = round(multivariate_model_dissemination$subganal.mv$ci.lb, 3),
                                                     ci.ub = round(multivariate_model_dissemination$subganal.mv$ci.ub, 3),
                                                     pvalue = round(multivariate_model_dissemination$subganal.mv$pval,3))
write.csv2(coefs_multivariate_model_dissemination, "coefs_multivariate_model_dissemination.csv")

#_______________________________________________________________________________

### Transmission among disseminated
moderator.subgroup_analysis_three_levels(indicator_name = "Transmission_among_infected", 
                                         xi =  "n_transmission_among_infected", 
                                         ni = "n_tested_transmission_among_infected",
                                         data = data, 
                                         random = ~1|Reference/ID,
                                         moderator =~Specie)
#same results as subgroup_analysis_multilevel_transmission_among_infected$subganal.specie.mv : OK

## GENERATION_CAT
moderator.subgroup_analysis_three_levels(indicator_name = "Transmission_among_infected", 
                                         xi =  "n_transmission_among_infected", 
                                         ni = "n_tested_transmission_among_infected",
                                         data = data, 
                                         random = ~1|Reference/ID,
                                         moderators = ~Specie+Generation_cat,
                                         mod = "Generation_cat",
                                         info_nrow = "yes",
                                         intercept_details = "yes")
#generation_cat : coefficient 5
moderator.subgroup_analysis_three_levels(indicator_name = "Transmission_among_infected", 
                                         xi =  "n_transmission_among_infected", 
                                         ni = "n_tested_transmission_among_infected",
                                         data = data, 
                                         random = ~1|Reference/ID,
                                         moderators = ~Specie+Generation_cat,
                                         mod = "Generation_cat",
                                         info_nrow = "yes",
                                         intercept_details = "yes",
                                         btt = c(5))
# generation_cat test of moderators not significant


## BLOOD_MEAL_TITER_CLASS
moderator.subgroup_analysis_three_levels(indicator_name = "Transmission_among_infected", 
                                         xi =  "n_transmission_among_infected", 
                                         ni = "n_tested_transmission_among_infected",
                                         data = data, 
                                         random = ~1|Reference/ID,
                                         moderators = ~Specie+blood_meal_titer_class,
                                         mod = "blood_meal_titer_class",
                                         info_nrow = "yes",
                                         intercept_details = "yes")
#blood_meal_titer_class : coefficient 5:6

moderator.subgroup_analysis_three_levels(indicator_name = "Transmission_among_infected", 
                                         xi =  "n_transmission_among_infected", 
                                         ni = "n_tested_transmission_among_infected",
                                         data = data, 
                                         random = ~1|Reference/ID,
                                         moderators = ~Specie+blood_meal_titer_class,
                                         mod = "blood_meal_titer_class",
                                         info_nrow = "yes",
                                         intercept_details = "yes",
                                         btt = c(5:6))
# blood_meal_titer_class test of moderators not significant

## TEMPERATURE_CLASS
moderator.subgroup_analysis_three_levels(indicator_name = "Transmission_among_infected", 
                                         xi =  "n_transmission_among_infected", 
                                         ni = "n_tested_transmission_among_infected",
                                         data = data, 
                                         random = ~1|Reference/ID,
                                         moderators = ~Specie+Temperature_class,
                                         mod = "Temperature_class",
                                         info_nrow = "yes",
                                         intercept_details = "yes")
#Temperature_class : coefficients 5:9

moderator.subgroup_analysis_three_levels(indicator_name = "Transmission_among_infected", 
                                         xi =  "n_transmission_among_infected", 
                                         ni = "n_tested_transmission_among_infected",
                                         data = data, 
                                         random = ~1|Reference/ID,
                                         moderators = ~Specie+Temperature_class,
                                         mod = "Temperature_class",
                                         info_nrow = "yes",
                                         intercept_details = "yes",
                                         btt = c(5:9))
#temperature_class test of moderators is significant


## VIRAL_STRAIN
moderator.subgroup_analysis_three_levels(indicator_name = "Transmission_among_infected", 
                                         xi =  "n_transmission_among_infected", 
                                         ni = "n_tested_transmission_among_infected",
                                         data = data, 
                                         random = ~1|Reference/ID,
                                         moderators = ~Specie+Viral_strain,
                                         mod = "Viral_strain",
                                         info_nrow = "yes",
                                         intercept_details = "yes")
#Viral_strain : coefficient 5:16

moderator.subgroup_analysis_three_levels(indicator_name = "Transmission_among_infected", 
                                         xi =  "n_transmission_among_infected", 
                                         ni = "n_tested_transmission_among_infected",
                                         data = data, 
                                         random = ~1|Reference/ID,
                                         moderators = ~Specie+Viral_strain,
                                         mod = "Viral_strain",
                                         info_nrow = "yes",
                                         intercept_details = "yes",
                                         btt = c(5:16))
# viral_strain test of moderators not significant


## DPE_TRANSMISSION_CAT
moderator.subgroup_analysis_three_levels(indicator_name = "Transmission_among_infected", 
                                         xi =  "n_transmission_among_infected", 
                                         ni = "n_tested_transmission_among_infected",
                                         data = data, 
                                         random = ~1|Reference/ID,
                                         moderators = ~Specie+dpe_transmission_cat,
                                         mod = "dpe_transmission_cat",
                                         info_nrow = "yes",
                                         intercept_details = "yes")
#dpe_transmission_cat : coefficients 5:12

moderator.subgroup_analysis_three_levels(indicator_name = "Transmission_among_infected", 
                                         xi =  "n_transmission_among_infected", 
                                         ni = "n_tested_transmission_among_infected",
                                         data = data, 
                                         random = ~1|Reference/ID,
                                         moderators = ~Specie+relevel(factor(dpe_transmission_cat), ref = "1w"),
                                         mod = "dpe_transmission_cat",
                                         info_nrow = "yes",
                                         intercept_details = "yes",
                                         btt = c(5:12))
# dpe_transmission_cat is not significant

## COUNTRY
moderator.subgroup_analysis_three_levels(indicator_name = "Transmission_among_infected", 
                                         xi =  "n_transmission_among_infected", 
                                         ni = "n_tested_transmission_among_infected",
                                         data = data, 
                                         random = ~1|Reference/ID,
                                         moderators = ~Specie+Country,
                                         mod = "Country",
                                         info_nrow = "yes",
                                         intercept_details = "yes")
#Country : coefficient 5:9

moderator.subgroup_analysis_three_levels(indicator_name = "Transmission_among_infected", 
                                         xi =  "n_transmission_among_infected", 
                                         ni = "n_tested_transmission_among_infected",
                                         data = data, 
                                         random = ~1|Reference/ID,
                                         moderators = ~Specie+relevel(factor(Country), ref = "Egypt"),
                                         mod = "Country",
                                         info_nrow = "yes",
                                         intercept_details = "yes",
                                         btt = c(5:9))
#significant

#Model with all significant moderator
moderator.subgroup_analysis_three_levels(indicator_name = "Transmission_among_infected", 
                                         xi =  "n_transmission_among_infected", 
                                         ni = "n_tested_transmission_among_infected",
                                         data = data, 
                                         random = ~1|Reference/ID,
                                         moderators = ~Specie+Temperature_class+relevel(factor(Country), ref = "Egypt"))

multivariate_model_transmission_among_infected <- moderator.subgroup_analysis_three_levels(indicator_name = "Transmission_among_infected", 
                                                                                           xi =  "n_transmission_among_infected", 
                                                                                           ni = "n_tested_transmission_among_infected",
                                                                                           data = data, 
                                                                                           random = ~1|Reference/ID,
                                                                                           moderators = ~Specie+Temperature_class+relevel(factor(Country), ref = "Egypt"))
#Test for Residual Heterogeneity:
#  QE(df = 52) = 81.7204, p-val = 0.0053 major part of heterogeneity NOT explained by specie temperature and Country


coefs_multivariate_model_transmission_among_infected <- data.frame(names = rownames(multivariate_model_transmission_among_infected$subganal.mv$beta),
                                                                   beta = round(multivariate_model_transmission_among_infected$subganal.mv$beta, 3),
                                                                   ci.lb = round(multivariate_model_transmission_among_infected$subganal.mv$ci.lb, 3),
                                                                   ci.ub = round(multivariate_model_transmission_among_infected$subganal.mv$ci.ub, 3),
                                                                   pvalue = round(multivariate_model_transmission_among_infected$subganal.mv$pval,3))
write.csv2(coefs_multivariate_model_transmission_among_infected, "coefs_multivariate_model_transmission_among_infected.csv")

#_______________________________________________________________________________

# Transmission
moderator.subgroup_analysis_three_levels(indicator_name = "Transmission", 
                                         xi =  "n_transmission", 
                                         ni = "n_tested_transmission",
                                         random = ~1|Reference/ID,
                                         data = data,
                                         moderators = ~Specie)
#same results as subgroup_analysis_multilevel_transmission$subganal.specie.mv : OK

############ GENERATION_CAT ############ 

#no Specie effect detected in subgroup analysis : dropping the variable for next part
moderator.subgroup_analysis_three_levels(indicator_name = "Transmission", 
                                         xi =  "n_transmission", 
                                         ni = "n_tested_transmission",
                                         data = data, 
                                         random = ~1|Reference/ID,
                                         moderators = ~Generation_cat,
                                         mod = "Generation_cat",
                                         info_nrow = "yes",
                                         intercept_details = "yes",
                                         is.specie.include = "no")
#test of moderator not significant

moderator.subgroup_analysis_three_levels(indicator_name = "Transmission", 
                                         xi =  "n_transmission", 
                                         ni = "n_tested_transmission",
                                         data = data,
                                         random = ~1|Reference/ID,
                                         moderators = ~blood_meal_titer_class,
                                         mod = "blood_meal_titer_class",
                                         info_nrow = "yes",
                                         intercept_details = "yes",
                                         is.specie.include = "no")
#test of moderator not significant

moderator.subgroup_analysis_three_levels(indicator_name = "Transmission", 
                                         xi =  "n_transmission", 
                                         ni = "n_tested_transmission",
                                         data = data,
                                         random = ~1|Reference/ID,
                                         moderators = ~Temperature_class,
                                         mod = "Temperature_class",
                                         info_nrow = "yes",
                                         intercept_details = "yes",
                                         is.specie.include = "no")
#test of moderator not significant

moderator.subgroup_analysis_three_levels(indicator_name = "Transmission", 
                                         xi =  "n_transmission", 
                                         ni = "n_tested_transmission",
                                         data = data,
                                         random = ~1|Reference/ID,
                                         moderators = ~Viral_strain,
                                         mod = "Viral_strain",
                                         info_nrow = "yes",
                                         intercept_details = "yes",
                                         is.specie.include = "no")
#test of moderator not significant

moderator.subgroup_analysis_three_levels(indicator_name = "Transmission", 
                                         xi =  "n_transmission", 
                                         ni = "n_tested_transmission",
                                         data = data,
                                         random = ~1|Reference/ID,
                                         moderators = ~dpe_transmission_cat,
                                         mod = "dpe_transmission_cat",
                                         info_nrow = "yes",
                                         intercept_details = "yes",
                                         is.specie.include = "no")
#test of moderator not significant


moderator.subgroup_analysis_three_levels(indicator_name = "Transmission", 
                                         xi =  "n_transmission", 
                                         ni = "n_tested_transmission",
                                         data = data, 
                                         random = ~1|Reference/ID,
                                         moderators = ~Country,
                                         mod = "Country",
                                         info_nrow = "yes",
                                         intercept_details = "yes",
                                         is.specie.include = "no")
#test of moderator not significant

#NO MODERATOR significant

#_______________________________________________________________________________

#sumamry table with all coefficients
coefs_multivariate_model_summary <- rbind(coefs_multivariate_model_infection,
                                          coefs_multivariate_model_dissemination_among_infected,
                                          coefs_multivariate_model_dissemination,
                                          coefs_multivariate_model_transmission_among_infected)
write.csv2(coefs_multivariate_model_summary, "coefs_multivariate_model_summary.csv")
